# Supplementary material for: Prevalence and predictors of anemia among adults on highly active antiretroviral therapy in Northeast Ethiopia: A retrospective cohort study
Source: PLoS One. 2022 Mar 25;17(3):e0265337. doi: 10.1371/journal.pone.0265337 (PMC8956168; doi:10.1371/journal.pone.0265337)
Supplement: S1 File — (XLSX) [file pone.0265337.s001.xlsx]

## Sheet: Sheet1
ID	PARTSEX	RESIDENC	MARISTAT	EDULEVEL	SOCIALDU	HGB	TB	ARVEXPO	ADR	CPT	IPT	REGIMEN1	REGIMEN	NONADHER	REGCHANG	REASON4C	ANEMIA	MOA	HGBCATEG	AGECATEG	CD4RANGE	MOACATEG	BMICATEG	WHOSTAGE	AZTVSTDF
101	Female	Urban	Divorced	Primary school	None	14.2	Yes	Naive	None	Yes	Yes	AZT+3TC+NVP	1c	No	Not at all	#NULL!	No	103	#NULL!	less than or equal to 35 years	100-200 cells/ml3	3	18.5-25 kg/m2	WHO clinical stage III or IV	AZT based regimen
102	Female	Urban	Married	College and above	None	14	Yes	Naive	None	Yes	No	AZT+3TC+NVP	1c	No	Not at all	#NULL!	No	114	#NULL!	less than or equal to 35 years	<100 cells/ml3	3	<18.5 kg/m2	WHO clinical stage III or IV	AZT based regimen
103	Female	Urban	Married	Primary school	None	13.8	No	Nonnaive	d4T lipodystrophy	Yes	Yes	TDF+3TC+NVP	1f	Yes	Once	ADR	No	36	#NULL!	less than or equal to 35 years	100-200 cells/ml3	1	<18.5 kg/m2	WHO clinical stage III or IV	TDF based regimen
104	Male	Urban	Married	Illitrate	None	14.3	No	Naive	None	Yes	Yes	AZT+3TC+EFV	1d	Yes	Not at all	#NULL!	No	106	#NULL!	greater than 35 years	100-200 cells/ml3	3	18.5-25 kg/m2	WHO clinical stage I or II	AZT based regimen
105	Male	Rural	Married	Illitrate	None	13.2	No	Nonnaive	d4T lipodystrophy	Yes	Yes	AZT+3TC+EFV	1d	No	Once	ADR	No	69	#NULL!	greater than 35 years	<100 cells/ml3	2	18.5-25 kg/m2	WHO clinical stage I or II	AZT based regimen
106	Female	Urban	Married	Primary school	None	9.7	No	Naive	None	Yes	Yes	TDF+3TC+EFV	1e	No	Not at all	#NULL!	Yes	48	Moderate anemia	less than or equal to 35 years	>200 cells/ml3	1	18.5-25 kg/m2	WHO clinical stage I or II	TDF based regimen
107	Female	Urban	Widowed	High school	None	14.7	No	Naive	None	Yes	Yes	TDF+3TC+EFV	1e	No	Not at all	#NULL!	No	49	#NULL!	greater than 35 years	<100 cells/ml3	1	18.5-25 kg/m2	WHO clinical stage III or IV	TDF based regimen
108	Female	Rural	Married	Primary school	None	13.2	No	Naive	None	No	Yes	TDF+3TC+EFV	1e	No	Not at all	#NULL!	No	43	#NULL!	less than or equal to 35 years	>200 cells/ml3	1	<18.5 kg/m2	WHO clinical stage I or II	TDF based regimen
109	Female	Rural	Married	Illitrate	None	12	No	Nonnaive	AZT anemia	Yes	Yes	TDF+3TC+EFV	1e	Yes	Once	ADR	No	72	#NULL!	less than or equal to 35 years	>200 cells/ml3	2	<18.5 kg/m2	WHO clinical stage III or IV	TDF based regimen
110	Female	Rural	Married	Primary school	None	12.9	No	Naive	None	Yes	Yes	TDF+3TC+EFV	1e	No	Not at all	#NULL!	No	45	#NULL!	greater than 35 years	>200 cells/ml3	1	18.5-25 kg/m2	WHO clinical stage III or IV	TDF based regimen
111	Male	Rural	Married	High school	None	12.7	No	Naive	None	Yes	Yes	AZT+3TC+NVP	1c	No	Not at all	#NULL!	Yes	116	Mild anemia	greater than 35 years	>200 cells/ml3	3	18.5-25 kg/m2	WHO clinical stage III or IV	AZT based regimen
112	Male	Rural	Married	Illitrate	None	13.2	No	Nonnaive	d4T lipodystrophy & Cotri-allerg	No	Yes	AZT+3TC+NVP	1c	No	Once	ADR	No	65	#NULL!	greater than 35 years	100-200 cells/ml3	2	18.5-25 kg/m2	WHO clinical stage III or IV	AZT based regimen
113	Female	Urban	Divorced	Primary school	None	11.9	No	Naive	None	Yes	Yes	TDF+3TC+EFV	1e	No	Not at all	#NULL!	Yes	44	Mild anemia	less than or equal to 35 years	100-200 cells/ml3	1	18.5-25 kg/m2	WHO clinical stage III or IV	TDF based regimen
114	Female	Rural	Widowed	Illitrate	None	11.7	No	Naive	None	Yes	Yes	AZT+3TC+NVP	1c	No	Not at all	#NULL!	Yes	114	Mild anemia	less than or equal to 35 years	<100 cells/ml3	3	<18.5 kg/m2	WHO clinical stage III or IV	AZT based regimen
115	Female	Urban	Divorced	High school	None	10.5	No	Naive	None	Yes	No	AZT+3TC+NVP	1c	Yes	Not at all	#NULL!	Yes	110	Moderate anemia	less than or equal to 35 years	100-200 cells/ml3	3	18.5-25 kg/m2	WHO clinical stage I or II	AZT based regimen
116	Female	Rural	Married	College and above	None	13.7	No	Nonnaive	others: NVP rash, INH toxicity,,	Yes	No	AZT+3TC+NVP	1c	No	Once	ADR	No	75	#NULL!	greater than 35 years	100-200 cells/ml3	2	<18.5 kg/m2	WHO clinical stage III or IV	AZT based regimen
117	Female	Urban	Married	Illitrate	None	13.1	Yes	Nonnaive	d4T lipodystrophy	Yes	No	AZT+3TC+EFV	1d	No	Once	ADR	No	96	#NULL!	greater than 35 years	<100 cells/ml3	3	18.5-25 kg/m2	WHO clinical stage III or IV	AZT based regimen
118	Female	Rural	Widowed	High school	None	12.1	No	Naive	None	Yes	Yes	AZT+3TC+NVP	1c	No	Not at all	#NULL!	No	55	#NULL!	less than or equal to 35 years	>200 cells/ml3	1	<18.5 kg/m2	WHO clinical stage I or II	AZT based regimen
119	Female	Urban	Married	Illitrate	None	12	No	Naive	None	Yes	Yes	TDF+3TC+EFV	1e	No	Not at all	#NULL!	No	51	#NULL!	less than or equal to 35 years	>200 cells/ml3	1	18.5-25 kg/m2	WHO clinical stage I or II	TDF based regimen
120	Female	Urban	Married	Primary school	None	14.1	No	Naive	None	Yes	Yes	AZT+3TC+NVP	1c	No	Not at all	#NULL!	No	96	#NULL!	less than or equal to 35 years	<100 cells/ml3	3	18.5-25 kg/m2	WHO clinical stage III or IV	AZT based regimen
121	Female	Rural	Divorced	Illitrate	None	15	No	Naive	None	Yes	No	AZT+3TC+NVP	1c	No	Not at all	#NULL!	No	54	#NULL!	greater than 35 years	>200 cells/ml3	1	<18.5 kg/m2	WHO clinical stage III or IV	AZT based regimen
122	Female	Urban	Married	College and above	None	10.7	No	Nonnaive	d4T lipodystrophy & Cotri-allerg	No	Yes	TDF+3TC+NVP	1f	No	Once	ADR	Yes	64	Moderate anemia	less than or equal to 35 years	100-200 cells/ml3	2	18.5-25 kg/m2	WHO clinical stage III or IV	TDF based regimen
123	Male	Urban	Never Married	High school	Tobacco, EtOH, Khat and/or other	14.2	Yes	Naive	None	Yes	Yes	AZT+3TC+EFV	1d	No	Once	Rx failure	No	108	#NULL!	less than or equal to 35 years	100-200 cells/ml3	3	18.5-25 kg/m2	WHO clinical stage III or IV	AZT based regimen
124	Male	Rural	Married	Primary school	None	11.7	No	Naive	None	Yes	Yes	AZT+3TC+EFV	1d	No	Not at all	#NULL!	Yes	133	Mild anemia	less than or equal to 35 years	<100 cells/ml3	3	18.5-25 kg/m2	WHO clinical stage I or II	AZT based regimen
125	Male	Rural	Never Married	Primary school	None	14.6	No	Naive	None	Yes	No	AZT+3TC+EFV	1d	No	Not at all	#NULL!	No	119	#NULL!	less than or equal to 35 years	<100 cells/ml3	3	<18.5 kg/m2	WHO clinical stage III or IV	AZT based regimen
126	Male	Urban	Married	High school	Tobacco, EtOH, Khat and/or other	15.7	No	Naive	None	Yes	No	TDF+3TC+EFV	1e	No	Not at all	#NULL!	No	16	#NULL!	greater than 35 years	100-200 cells/ml3	1	18.5-25 kg/m2	WHO clinical stage III or IV	TDF based regimen
127	Female	Urban	Married	Primary school	None	12.8	No	Naive	None	Yes	Yes	TDF+3TC+NVP	1f	No	Not at all	#NULL!	No	67	#NULL!	less than or equal to 35 years	<100 cells/ml3	2	18.5-25 kg/m2	WHO clinical stage III or IV	TDF based regimen
128	Male	Urban	Never Married	College and above	Tobacco, EtOH, Khat and/or other	15.8	No	Naive	None	Yes	No	AZT+3TC+NVP	1c	Yes	Not at all	#NULL!	No	102	#NULL!	less than or equal to 35 years	<100 cells/ml3	3	<18.5 kg/m2	WHO clinical stage III or IV	AZT based regimen
129	Female	Rural	Married	Illitrate	None	11.7	No	Naive	None	Yes	Yes	AZT+3TC+NVP	1c	Yes	Not at all	#NULL!	Yes	95	Mild anemia	greater than 35 years	100-200 cells/ml3	3	18.5-25 kg/m2	WHO clinical stage III or IV	AZT based regimen
130	Male	Rural	Never Married	Primary school	None	16.1	Yes	Nonnaive	AZT anemia	No	Yes	TDF+3TC+NVP	1f	No	More than three times	Rx failure & pregnancy	No	31	#NULL!	less than or equal to 35 years	<100 cells/ml3	1	18.5-25 kg/m2	WHO clinical stage III or IV	TDF based regimen
131	Male	Urban	Married	Primary school	Tobacco, EtOH, Khat and/or other	10.2	No	Nonnaive	d4T lipodystrophy & AZT anemia	Yes	Yes	AZT+3TC+NVP	1c	Yes	Once	ADR	Yes	62	Moderate anemia	less than or equal to 35 years	<100 cells/ml3	2	<18.5 kg/m2	WHO clinical stage III or IV	AZT based regimen
132	Male	Urban	Never Married	Primary school	Tobacco, EtOH, Khat and/or other	14.7	No	Naive	None	Yes	No	TDF+3TC+EFV	1e	Yes	Not at all	#NULL!	No	36	#NULL!	greater than 35 years	<100 cells/ml3	1	18.5-25 kg/m2	WHO clinical stage III or IV	TDF based regimen
133	Male	Rural	Married	Primary school	None	15.8	Yes	Naive	None	Yes	Yes	AZT+3TC+NVP	1c	No	Once	Rx failure	No	84	#NULL!	less than or equal to 35 years	<100 cells/ml3	2	18.5-25 kg/m2	WHO clinical stage III or IV	AZT based regimen
134	Male	Urban	Never Married	College and above	None	14	Yes	Nonnaive	d4T lipodystrophy	Yes	Yes	AZT+3TC+EFV	1d	Yes	Once	ADR	No	59	#NULL!	less than or equal to 35 years	<100 cells/ml3	1	<18.5 kg/m2	WHO clinical stage III or IV	AZT based regimen
135	Male	Urban	Never Married	High school	Tobacco, EtOH, Khat and/or other	16.2	No	Naive	None	No	Yes	TDF+3TC+EFV	1e	No	Not at all	#NULL!	No	60	#NULL!	less than or equal to 35 years	<100 cells/ml3	1	18.5-25 kg/m2	WHO clinical stage I or II	TDF based regimen
136	Male	Urban	Married	College and above	None	13.9	No	Nonnaive	d4T lipodystrophy	Yes	Yes	AZT+3TC+NVP	1c	No	Once	ADR	No	110	#NULL!	greater than 35 years	>200 cells/ml3	3	18.5-25 kg/m2	WHO clinical stage III or IV	AZT based regimen
137	Female	Urban	Widowed	Primary school	None	14.7	No	Naive	None	No	Yes	AZT+3TC+EFV	1d	No	Not at all	#NULL!	No	126	#NULL!	less than or equal to 35 years	<100 cells/ml3	3	18.5-25 kg/m2	WHO clinical stage III or IV	AZT based regimen
138	Female	Rural	Divorced	Primary school	None	11.8	No	Naive	None	Yes	Yes	AZT+3TC+NVP	1c	No	Not at all	#NULL!	Yes	87	Mild anemia	less than or equal to 35 years	<100 cells/ml3	2	<18.5 kg/m2	WHO clinical stage III or IV	AZT based regimen
139	Female	Rural	Divorced	Primary school	None	12.9	Yes	Nonnaive	d4T lipodystrophy	Yes	Yes	AZT+3TC+NVP	1c	No	Once	ADR	No	67	#NULL!	less than or equal to 35 years	<100 cells/ml3	2	<18.5 kg/m2	WHO clinical stage III or IV	AZT based regimen
140	Male	Rural	Never Married	Primary school	None	15.1	No	Naive	None	Yes	Yes	TDF+3TC+EFV	1e	Yes	Not at all	#NULL!	No	36	#NULL!	greater than 35 years	100-200 cells/ml3	1	18.5-25 kg/m2	WHO clinical stage III or IV	TDF based regimen
141	Male	Urban	Married	High school	Tobacco, EtOH, Khat and/or other	13	No	Naive	AZT anemia	Yes	No	AZT+3TC+EFV	1d	Yes	Not at all	#NULL!	No	108	#NULL!	greater than 35 years	100-200 cells/ml3	3	<18.5 kg/m2	WHO clinical stage III or IV	AZT based regimen
142	Male	Rural	Never Married	Illitrate	Tobacco, EtOH, Khat and/or other	13.9	No	Nonnaive	d4T lipodystrophy & AZT anemia	Yes	No	TDF+3TC+EFV	1e	No	Three times	ADR	No	75	#NULL!	less than or equal to 35 years	<100 cells/ml3	2	18.5-25 kg/m2	WHO clinical stage III or IV	TDF based regimen
143	Male	Rural	Never Married	College and above	None	9.7	No	Naive	None	Yes	Yes	TDF+3TC+EFV	1e	No	Not at all	#NULL!	Yes	31	Moderate anemia	less than or equal to 35 years	<100 cells/ml3	1	18.5-25 kg/m2	WHO clinical stage III or IV	TDF based regimen
144	Male	Urban	Married	High school	None	11.6	Yes	Nonnaive	d4T lipodystrophy	Yes	No	AZT+3TC+EFV	1d	Yes	Two times	Rx failure & pregnancy	Yes	65	Mild anemia	greater than 35 years	100-200 cells/ml3	2	18.5-25 kg/m2	WHO clinical stage III or IV	AZT based regimen
145	Female	Urban	Never Married	Primary school	None	9.1	No	Nonnaive	d4T lipodystrophy	Yes	No	AZT+3TC+NVP	1c	No	Once	ADR	Yes	92	Moderate anemia	less than or equal to 35 years	<100 cells/ml3	3	<18.5 kg/m2	WHO clinical stage III or IV	AZT based regimen
146	Female	Rural	Widowed	Illitrate	None	15.2	Yes	Nonnaive	d4T lipodystrophy	Yes	No	AZT+3TC+EFV	1d	No	Once	ADR	No	95	#NULL!	less than or equal to 35 years	>200 cells/ml3	3	18.5-25 kg/m2	WHO clinical stage III or IV	AZT based regimen
147	Female	Urban	Never Married	College and above	None	10.7	No	Nonnaive	others: NVP rash, INH toxicity,,	Yes	Yes	TDF+3TC+NVP	1f	No	Once	ADR	Yes	92	Moderate anemia	less than or equal to 35 years	100-200 cells/ml3	3	18.5-25 kg/m2	WHO clinical stage III or IV	TDF based regimen
148	Female	Rural	Divorced	Illitrate	None	11.7	No	Naive	None	Yes	No	AZT+3TC+NVP	1c	No	Not at all	#NULL!	Yes	118	Mild anemia	less than or equal to 35 years	100-200 cells/ml3	3	18.5-25 kg/m2	WHO clinical stage I or II	AZT based regimen
149	Female	Urban	Married	High school	None	11.5	No	Naive	None	Yes	Yes	TDF+3TC+EFV	1e	No	Not at all	#NULL!	Yes	70	Mild anemia	less than or equal to 35 years	>200 cells/ml3	2	18.5-25 kg/m2	WHO clinical stage III or IV	TDF based regimen
150	Female	Rural	Married	High school	None	12.8	No	Nonnaive	EFV CNS disturbance	Yes	No	AZT+3TC+NVP	1c	No	Two times	Rx failure & ADR	No	72	#NULL!	less than or equal to 35 years	100-200 cells/ml3	2	18.5-25 kg/m2	WHO clinical stage III or IV	AZT based regimen
151	Female	Rural	Married	Illitrate	None	10.7	No	Naive	None	Yes	Yes	TDF+3TC+EFV	1e	No	Not at all	#NULL!	Yes	45	Moderate anemia	greater than 35 years	>200 cells/ml3	1	18.5-25 kg/m2	WHO clinical stage I or II	TDF based regimen
152	Male	Urban	Married	High school	None	15.2	No	Nonnaive	d4T lipodystrophy	Yes	Yes	AZT+3TC+NVP	1c	No	Once	ADR	No	90	#NULL!	greater than 35 years	100-200 cells/ml3	2	18.5-25 kg/m2	WHO clinical stage III or IV	AZT based regimen
153	Female	Rural	Married	Primary school	None	14.8	No	Nonnaive	d4T lipodystrophy	Yes	No	AZT+3TC+NVP	1c	No	Once	ADR	No	94	#NULL!	greater than 35 years	>200 cells/ml3	3	<18.5 kg/m2	WHO clinical stage III or IV	AZT based regimen
154	Female	Urban	Never Married	Primary school	None	13.1	No	Naive	None	Yes	Yes	AZT+3TC+NVP	1c	No	Not at all	#NULL!	No	133	#NULL!	less than or equal to 35 years	<100 cells/ml3	3	18.5-25 kg/m2	WHO clinical stage III or IV	AZT based regimen
155	Female	Urban	Divorced	High school	None	12.7	No	Nonnaive	d4T lipodystrophy	Yes	No	AZT+3TC+NVP	1c	No	Once	ADR	No	65	#NULL!	greater than 35 years	<100 cells/ml3	2	>25 kg/m2	WHO clinical stage I or II	AZT based regimen
156	Female	Urban	Married	College and above	None	14	Yes	Naive	None	Yes	Yes	AZT+3TC+EFV	1d	No	Not at all	#NULL!	No	124	#NULL!	greater than 35 years	<100 cells/ml3	3	18.5-25 kg/m2	WHO clinical stage III or IV	AZT based regimen
157	Female	Rural	Married	Illitrate	None	13.3	No	Nonnaive	d4T lipodystrophy	Yes	No	AZT+3TC+EFV	1d	No	Once	ADR	No	96	#NULL!	greater than 35 years	>200 cells/ml3	3	18.5-25 kg/m2	WHO clinical stage III or IV	AZT based regimen
158	Male	Rural	Divorced	Primary school	Tobacco, EtOH, Khat and/or other	15.9	Yes	Naive	None	Yes	No	AZT+3TC+EFV	1d	No	Not at all	#NULL!	No	108	#NULL!	less than or equal to 35 years	>200 cells/ml3	3	18.5-25 kg/m2	WHO clinical stage III or IV	AZT based regimen
159	Female	Urban	Married	Illitrate	None	12.1	No	Naive	None	Yes	Yes	TDF+3TC+EFV	1e	Yes	Not at all	#NULL!	No	54	#NULL!	less than or equal to 35 years	>200 cells/ml3	1	>25 kg/m2	WHO clinical stage I or II	TDF based regimen
160	Female	Urban	Married	Primary school	None	13.3	No	Nonnaive	d4T lipodystrophy & AZT anemia	Yes	Yes	TDF+3TC+EFV	1e	No	Two times	ADR	No	68	#NULL!	less than or equal to 35 years	>200 cells/ml3	2	18.5-25 kg/m2	WHO clinical stage III or IV	TDF based regimen
161	Female	Urban	Divorced	Primary school	None	12.7	No	Nonnaive	d4T lipodystrophy	Yes	No	AZT+3TC+NVP	1c	No	Once	ADR	No	116	#NULL!	greater than 35 years	100-200 cells/ml3	3	18.5-25 kg/m2	WHO clinical stage III or IV	AZT based regimen
162	Male	Rural	Never Married	Illitrate	None	12.5	No	Naive	None	Yes	No	TDF+3TC+EFV	1e	No	Not at all	#NULL!	Yes	45	Mild anemia	less than or equal to 35 years	>200 cells/ml3	1	<18.5 kg/m2	WHO clinical stage I or II	TDF based regimen
163	Male	Rural	Married	High school	Tobacco, EtOH, Khat and/or other	15.4	No	Naive	None	Yes	Yes	AZT+3TC+NVP	1c	No	Not at all	#NULL!	No	137	#NULL!	greater than 35 years	<100 cells/ml3	3	18.5-25 kg/m2	WHO clinical stage III or IV	AZT based regimen
164	Female	Rural	Never Married	Primary school	None	14.7	No	Naive	None	Yes	Yes	AZT+3TC+NVP	1c	No	Not at all	#NULL!	No	68	#NULL!	greater than 35 years	100-200 cells/ml3	2	<18.5 kg/m2	WHO clinical stage I or II	AZT based regimen
165	Male	Urban	Never Married	High school	Tobacco, EtOH, Khat and/or other	10.1	Yes	Nonnaive	None	Yes	No	TDF+3TC+EFV	1e	Yes	Once	DDI	Yes	16	Moderate anemia	less than or equal to 35 years	100-200 cells/ml3	1	18.5-25 kg/m2	WHO clinical stage III or IV	TDF based regimen
166	Female	Rural	Widowed	Illitrate	None	11.9	No	Nonnaive	d4T lipodystrophy	Yes	Yes	AZT+3TC+NVP	1c	No	Once	ADR	Yes	95	Mild anemia	less than or equal to 35 years	>200 cells/ml3	3	18.5-25 kg/m2	WHO clinical stage III or IV	AZT based regimen
167	Female	Rural	Married	Illitrate	None	12.8	No	Naive	None	Yes	Yes	AZT+3TC+EFV	1d	No	Once	Rx failure	Yes	102	Mild anemia	greater than 35 years	<100 cells/ml3	3	18.5-25 kg/m2	WHO clinical stage I or II	AZT based regimen
168	Male	Urban	Married	Primary school	None	15.4	No	Naive	None	Yes	Yes	AZT+3TC+EFV	1d	No	Not at all	#NULL!	No	56	#NULL!	less than or equal to 35 years	>200 cells/ml3	1	18.5-25 kg/m2	WHO clinical stage I or II	AZT based regimen
169	Female	Rural	Widowed	Primary school	None	15.7	No	Naive	None	Yes	Yes	AZT+3TC+NVP	1c	No	Not at all	#NULL!	No	74	#NULL!	greater than 35 years	100-200 cells/ml3	2	18.5-25 kg/m2	WHO clinical stage I or II	AZT based regimen
170	Male	Rural	Never Married	High school	None	10.7	Yes	Naive	None	Yes	No	TDF+3TC+EFV	1e	Yes	Not at all	#NULL!	Yes	54	Moderate anemia	less than or equal to 35 years	>200 cells/ml3	1	<18.5 kg/m2	WHO clinical stage I or II	TDF based regimen
171	Male	Rural	Married	Primary school	Tobacco, EtOH, Khat and/or other	14.7	Yes	Nonnaive	d4T lipodystrophy	Yes	Yes	AZT+3TC+NVP	1c	No	Once	ADR	No	74	#NULL!	greater than 35 years	<100 cells/ml3	2	18.5-25 kg/m2	WHO clinical stage III or IV	AZT based regimen
172	Female	Rural	Widowed	High school	None	11.7	No	Nonnaive	None	Yes	Yes	TDF+3TC+EFV	1e	No	Not at all	#NULL!	Yes	30	Mild anemia	less than or equal to 35 years	>200 cells/ml3	1	18.5-25 kg/m2	WHO clinical stage III or IV	TDF based regimen
173	Male	Rural	Never Married	Primary school	Tobacco, EtOH, Khat and/or other	14.9	Yes	Nonnaive	d4T lipodystrophy	Yes	Yes	AZT+3TC+NVP	1c	Yes	Once	ADR	No	73	#NULL!	less than or equal to 35 years	<100 cells/ml3	2	18.5-25 kg/m2	WHO clinical stage III or IV	AZT based regimen
174	Female	Urban	Widowed	High school	None	13.5	No	Naive	None	Yes	Yes	TDF+3TC+EFV	1e	No	Not at all	#NULL!	No	54	#NULL!	greater than 35 years	>200 cells/ml3	1	18.5-25 kg/m2	WHO clinical stage III or IV	TDF based regimen
175	Female	Rural	Divorced	High school	None	15.3	Yes	Nonnaive	d4T lipodystrophy & AZT anemia	Yes	Yes	AZT+3TC+NVP	1c	No	Two times	ADR	No	78	#NULL!	less than or equal to 35 years	>200 cells/ml3	2	<18.5 kg/m2	WHO clinical stage III or IV	AZT based regimen
176	Female	Rural	Divorced	Illitrate	None	12	No	Naive	None	Yes	Yes	AZT+3TC+NVP	1c	No	Not at all	#NULL!	No	79	#NULL!	less than or equal to 35 years	100-200 cells/ml3	2	<18.5 kg/m2	WHO clinical stage I or II	AZT based regimen
177	Male	Urban	Never Married	High school	None	11.3	Yes	Naive	None	Yes	Yes	TDF+3TC+EFV	1e	Yes	Not at all	#NULL!	Yes	53	Mild anemia	less than or equal to 35 years	100-200 cells/ml3	1	<18.5 kg/m2	WHO clinical stage I or II	TDF based regimen
178	Female	Rural	Married	Primary school	None	11.5	No	Naive	None	Yes	Yes	TDF+3TC+EFV	1e	No	Not at all	#NULL!	Yes	43	Mild anemia	greater than 35 years	>200 cells/ml3	1	<18.5 kg/m2	WHO clinical stage III or IV	TDF based regimen
179	Female	Rural	Widowed	Illitrate	None	11.7	No	Naive	None	Yes	Yes	AZT+3TC+NVP	1c	No	Not at all	#NULL!	Yes	108	Mild anemia	less than or equal to 35 years	<100 cells/ml3	3	18.5-25 kg/m2	WHO clinical stage III or IV	AZT based regimen
180	Male	Urban	Married	College and above	Tobacco, EtOH, Khat and/or other	15.3	No	Naive	None	Yes	Yes	TDF+3TC+EFV	1e	Yes	Not at all	#NULL!	No	46	#NULL!	greater than 35 years	>200 cells/ml3	1	>25 kg/m2	WHO clinical stage III or IV	TDF based regimen
181	Female	Rural	Never Married	High school	None	13.3	No	Nonnaive	d4T lipodystrophy	Yes	Yes	AZT+3TC+NVP	1c	Yes	Once	ADR	No	105	#NULL!	greater than 35 years	<100 cells/ml3	3	<18.5 kg/m2	WHO clinical stage III or IV	AZT based regimen
182	Female	Rural	Never Married	Illitrate	None	13.6	No	Nonnaive	d4T lipodystrophy	Yes	Yes	TDF+3TC+NVP	1f	No	Once	ADR	No	44	#NULL!	greater than 35 years	<100 cells/ml3	1	<18.5 kg/m2	WHO clinical stage I or II	TDF based regimen
183	Female	Urban	Married	Primary school	None	13.1	No	Nonnaive	d4T lipodystrophy	Yes	Yes	AZT+3TC+NVP	1c	Yes	Two times	Rx failure & ADR	No	53	#NULL!	less than or equal to 35 years	100-200 cells/ml3	1	18.5-25 kg/m2	WHO clinical stage I or II	AZT based regimen
184	Male	Rural	Married	Primary school	None	15.4	No	Nonnaive	d4T lipodystrophy	Yes	Yes	AZT+3TC+NVP	1c	No	Once	ADR	No	72	#NULL!	greater than 35 years	>200 cells/ml3	2	18.5-25 kg/m2	WHO clinical stage III or IV	AZT based regimen
185	Female	Rural	Married	Primary school	None	12	No	Nonnaive	d4T lipodystrophy	Yes	Yes	AZT+3TC+NVP	1c	No	Once	ADR	No	62	#NULL!	greater than 35 years	100-200 cells/ml3	2	<18.5 kg/m2	WHO clinical stage III or IV	AZT based regimen
186	Male	Rural	Married	Illitrate	None	13.7	Yes	Nonnaive	d4T lipodystrophy	Yes	Yes	AZT+3TC+NVP	1c	No	Once	ADR	No	84	#NULL!	greater than 35 years	100-200 cells/ml3	2	18.5-25 kg/m2	WHO clinical stage III or IV	AZT based regimen
187	Female	Urban	Divorced	High school	Tobacco, EtOH, Khat and/or other	11.3	No	Naive	None	Yes	Yes	AZT+3TC+NVP	1c	No	Not at all	#NULL!	Yes	132	Mild anemia	less than or equal to 35 years	<100 cells/ml3	3	18.5-25 kg/m2	WHO clinical stage III or IV	AZT based regimen
188	Female	Rural	Divorced	Illitrate	None	13.3	No	Naive	None	Yes	Yes	AZT+3TC+NVP	1c	No	Not at all	#NULL!	No	96	#NULL!	less than or equal to 35 years	>200 cells/ml3	3	<18.5 kg/m2	WHO clinical stage I or II	AZT based regimen
189	Female	Rural	Divorced	Illitrate	None	14	No	Nonnaive	d4T lipodystrophy	Yes	Yes	AZT+3TC+NVP	1c	No	Once	ADR	No	74	#NULL!	less than or equal to 35 years	>200 cells/ml3	2	18.5-25 kg/m2	WHO clinical stage I or II	AZT based regimen
190	Female	Rural	Married	Illitrate	None	10.4	No	Naive	None	Yes	Yes	AZT+3TC+EFV	1d	No	Once	ADR & pregnancy	Yes	122	Moderate anemia	greater than 35 years	<100 cells/ml3	3	<18.5 kg/m2	WHO clinical stage III or IV	AZT based regimen
191	Female	Rural	Married	Primary school	None	11.9	No	Naive	None	No	Yes	AZT+3TC+NVP	1c	Yes	Not at all	#NULL!	Yes	94	Mild anemia	less than or equal to 35 years	100-200 cells/ml3	3	18.5-25 kg/m2	WHO clinical stage I or II	AZT based regimen
192	Female	Rural	Married	Illitrate	None	10.8	No	Naive	AZT anemia	Yes	Yes	AZT+3TC+NVP	1c	No	Not at all	#NULL!	Yes	79	Moderate anemia	less than or equal to 35 years	<100 cells/ml3	2	18.5-25 kg/m2	WHO clinical stage III or IV	AZT based regimen
193	Male	Rural	Never Married	Illitrate	None	16	No	Nonnaive	AZT anemia	Yes	Yes	TDF+3TC+NVP	1f	Yes	Once	ADR	No	97	#NULL!	less than or equal to 35 years	100-200 cells/ml3	3	<18.5 kg/m2	WHO clinical stage I or II	TDF based regimen
194	Male	Rural	Married	Illitrate	None	15.7	No	Naive	None	Yes	Yes	AZT+3TC+NVP	1c	No	Not at all	#NULL!	No	66	#NULL!	greater than 35 years	>200 cells/ml3	2	18.5-25 kg/m2	WHO clinical stage I or II	AZT based regimen
195	Male	Rural	Never Married	Primary school	None	12.9	Yes	Naive	None	Yes	Yes	AZT+3TC+NVP	1c	No	Not at all	#NULL!	Yes	82	Mild anemia	less than or equal to 35 years	100-200 cells/ml3	2	18.5-25 kg/m2	WHO clinical stage I or II	AZT based regimen
196	Male	Rural	Divorced	Primary school	None	10.4	Yes	Naive	None	Yes	No	AZT+3TC+EFV	1d	Yes	Once	Rx failure	Yes	67	Moderate anemia	greater than 35 years	100-200 cells/ml3	2	18.5-25 kg/m2	WHO clinical stage III or IV	AZT based regimen
197	Male	Rural	Married	Illitrate	Tobacco, EtOH, Khat and/or other	12.1	No	Nonnaive	d4T lipodystrophy	Yes	Yes	AZT+3TC+NVP	1c	No	Once	ADR	Yes	80	Mild anemia	greater than 35 years	<100 cells/ml3	2	18.5-25 kg/m2	WHO clinical stage III or IV	AZT based regimen
198	Female	Urban	Married	Primary school	None	12.2	No	Nonnaive	d4T lipodystrophy	No	Yes	AZT+3TC+NVP	1c	No	Once	ADR	No	31	#NULL!	less than or equal to 35 years	<100 cells/ml3	1	<18.5 kg/m2	WHO clinical stage III or IV	AZT based regimen
199	Female	Urban	Married	High school	None	12.8	No	Naive	None	Yes	Yes	TDF+3TC+EFV	1e	No	Not at all	#NULL!	No	32	#NULL!	greater than 35 years	100-200 cells/ml3	1	18.5-25 kg/m2	WHO clinical stage I or II	TDF based regimen
200	Female	Rural	Married	Illitrate	None	0.7	No	Nonnaive	d4T lipodystrophy & AZT anemia	Yes	Yes	TDF+3TC+NVP	1f	No	Two times	ADR	Yes	66	Sever anemia	less than or equal to 35 years	100-200 cells/ml3	2	18.5-25 kg/m2	WHO clinical stage I or II	TDF based regimen
201	Female	Rural	Divorced	Primary school	None	12.7	No	Nonnaive	d4T lipodystrophy	Yes	Yes	AZT+3TC+NVP	1c	No	Two times	Rx failure & ADR	No	80	#NULL!	less than or equal to 35 years	<100 cells/ml3	2	<18.5 kg/m2	WHO clinical stage III or IV	AZT based regimen
202	Female	Urban	Divorced	Primary school	None	12.4	No	Naive	None	Yes	Yes	AZT+3TC+NVP	1c	No	Not at all	#NULL!	No	100	#NULL!	less than or equal to 35 years	100-200 cells/ml3	3	18.5-25 kg/m2	WHO clinical stage I or II	AZT based regimen
203	Female	Rural	Never Married	Illitrate	Tobacco, EtOH, Khat and/or other	10.7	No	Naive	None	Yes	Yes	AZT+3TC+NVP	1c	No	Not at all	#NULL!	Yes	88	Moderate anemia	less than or equal to 35 years	<100 cells/ml3	2	18.5-25 kg/m2	WHO clinical stage I or II	AZT based regimen
204	Female	Rural	Widowed	Illitrate	None	12.2	No	Naive	None	Yes	Yes	AZT+3TC+EFV	1d	No	Not at all	#NULL!	No	138	#NULL!	less than or equal to 35 years	>200 cells/ml3	3	<18.5 kg/m2	WHO clinical stage III or IV	AZT based regimen
205	Male	Rural	Married	Primary school	None	12.2	Yes	Naive	None	Yes	No	AZT+3TC+EFV	1d	Yes	Not at all	#NULL!	Yes	136	Mild anemia	greater than 35 years	100-200 cells/ml3	3	<18.5 kg/m2	WHO clinical stage III or IV	AZT based regimen
206	Female	Rural	Never Married	Illitrate	None	11.5	No	Naive	None	Yes	Yes	TDF+3TC+EFV	1e	No	Not at all	#NULL!	Yes	57	Mild anemia	less than or equal to 35 years	>200 cells/ml3	1	<18.5 kg/m2	WHO clinical stage I or II	TDF based regimen
207	Male	Urban	Married	High school	Tobacco, EtOH, Khat and/or other	13.7	No	Naive	None	Yes	No	AZT+3TC+NVP	1c	No	Not at all	#NULL!	No	90	#NULL!	less than or equal to 35 years	>200 cells/ml3	2	>25 kg/m2	WHO clinical stage I or II	AZT based regimen
208	Male	Rural	Married	Primary school	None	13.6	No	Naive	None	Yes	No	TDF+3TC+EFV	1e	No	Not at all	#NULL!	No	44	#NULL!	greater than 35 years	>200 cells/ml3	1	18.5-25 kg/m2	WHO clinical stage III or IV	TDF based regimen
209	Female	Rural	Never Married	Primary school	None	13.1	No	Nonnaive	d4T lipodystrophy	Yes	Yes	AZT+3TC+NVP	1c	No	Once	ADR	No	60	#NULL!	less than or equal to 35 years	>200 cells/ml3	1	<18.5 kg/m2	WHO clinical stage III or IV	AZT based regimen
210	Female	Rural	Widowed	Illitrate	None	11.9	No	Nonnaive	EFV CNS disturbance	Yes	Yes	AZT+3TC+NVP	1c	Yes	Once	ADR	Yes	114	Mild anemia	greater than 35 years	>200 cells/ml3	3	<18.5 kg/m2	WHO clinical stage III or IV	AZT based regimen
211	Female	Rural	Married	High school	None	12	Yes	Nonnaive	d4T lipodystrophy & AZT anemia	Yes	No	TDF+3TC+EFV	1e	No	Three times	Rx failure & pregnancy	No	102	#NULL!	greater than 35 years	100-200 cells/ml3	3	<18.5 kg/m2	WHO clinical stage III or IV	TDF based regimen
212	Male	Urban	Married	High school	None	14.6	No	Naive	None	Yes	No	AZT+3TC+NVP	1c	No	Once	Rx failure	No	53	#NULL!	greater than 35 years	>200 cells/ml3	1	>25 kg/m2	WHO clinical stage III or IV	AZT based regimen
213	Male	Urban	Never Married	High school	None	13.3	No	Naive	None	Yes	Yes	TDF+3TC+EFV	1e	No	Not at all	#NULL!	No	38	#NULL!	less than or equal to 35 years	100-200 cells/ml3	1	18.5-25 kg/m2	WHO clinical stage III or IV	TDF based regimen
214	Male	Rural	Never Married	Primary school	Tobacco, EtOH, Khat and/or other	19.3	No	Naive	None	Yes	Yes	TDF+3TC+EFV	1e	No	Not at all	#NULL!	No	47	#NULL!	greater than 35 years	100-200 cells/ml3	1	18.5-25 kg/m2	WHO clinical stage III or IV	TDF based regimen
215	Female	Rural	Married	Primary school	None	12.4	No	Naive	None	Yes	Yes	AZT+3TC+NVP	1c	Yes	Not at all	#NULL!	No	66	#NULL!	less than or equal to 35 years	>200 cells/ml3	2	18.5-25 kg/m2	WHO clinical stage III or IV	AZT based regimen
216	Female	Rural	Widowed	Illitrate	None	13.2	No	Naive	None	Yes	Yes	AZT+3TC+NVP	1c	No	Not at all	#NULL!	No	80	#NULL!	less than or equal to 35 years	100-200 cells/ml3	2	18.5-25 kg/m2	WHO clinical stage I or II	AZT based regimen
217	Female	Rural	Married	Primary school	None	11.3	No	Naive	None	Yes	Yes	TDF+3TC+EFV	1e	No	Not at all	#NULL!	Yes	60	Mild anemia	less than or equal to 35 years	>200 cells/ml3	1	18.5-25 kg/m2	WHO clinical stage I or II	TDF based regimen
218	Female	Urban	Never Married	High school	None	13.3	Yes	Naive	None	Yes	No	TDF+3TC+EFV	1e	No	Not at all	#NULL!	No	78	#NULL!	less than or equal to 35 years	>200 cells/ml3	2	<18.5 kg/m2	WHO clinical stage III or IV	TDF based regimen
219	Female	Rural	Married	Illitrate	None	11.7	No	Naive	None	Yes	Yes	AZT+3TC+NVP	1c	No	Not at all	#NULL!	Yes	61	Mild anemia	less than or equal to 35 years	>200 cells/ml3	2	18.5-25 kg/m2	WHO clinical stage I or II	AZT based regimen
220	Female	Rural	Never Married	College and above	None	9.3	No	Naive	None	Yes	Yes	AZT+3TC+NVP	1c	No	Not at all	#NULL!	Yes	136	Moderate anemia	less than or equal to 35 years	>200 cells/ml3	3	18.5-25 kg/m2	WHO clinical stage III or IV	AZT based regimen
221	Male	Rural	Never Married	Primary school	None	14.2	Yes	Nonnaive	d4T lipodystrophy	Yes	No	AZT+3TC+NVP	1c	Yes	Once	ADR	No	60	#NULL!	less than or equal to 35 years	>200 cells/ml3	1	<18.5 kg/m2	WHO clinical stage III or IV	AZT based regimen
222	Male	Rural	Married	Primary school	None	14.6	No	Naive	None	Yes	Yes	AZT+3TC+EFV	1d	No	Not at all	#NULL!	No	139	#NULL!	greater than 35 years	>200 cells/ml3	3	18.5-25 kg/m2	WHO clinical stage III or IV	AZT based regimen
223	Male	Rural	Never Married	Illitrate	None	12.2	No	Nonnaive	d4T lipodystrophy	Yes	Yes	AZT+3TC+NVP	1c	No	Once	ADR	Yes	55	Mild anemia	less than or equal to 35 years	>200 cells/ml3	1	<18.5 kg/m2	WHO clinical stage I or II	AZT based regimen
224	Male	Urban	Married	Primary school	Tobacco, EtOH, Khat and/or other	16	No	Naive	None	Yes	No	AZT+3TC+NVP	1c	No	Not at all	#NULL!	No	76	#NULL!	less than or equal to 35 years	<100 cells/ml3	2	18.5-25 kg/m2	WHO clinical stage I or II	AZT based regimen
225	Male	Rural	Married	College and above	None	12.5	No	Naive	None	Yes	Yes	TDF+3TC+EFV	1e	No	Not at all	#NULL!	Yes	26	Mild anemia	greater than 35 years	>200 cells/ml3	1	18.5-25 kg/m2	WHO clinical stage III or IV	TDF based regimen
226	Female	Rural	Widowed	Primary school	None	10.4	No	Naive	None	Yes	No	AZT+3TC+NVP	1c	No	Not at all	#NULL!	Yes	79	Moderate anemia	less than or equal to 35 years	<100 cells/ml3	2	<18.5 kg/m2	WHO clinical stage III or IV	AZT based regimen
227	Female	Rural	Married	Primary school	None	12.6	No	Nonnaive	d4T lipodystrophy	Yes	No	AZT+3TC+NVP	1c	No	Once	ADR	No	44	#NULL!	less than or equal to 35 years	<100 cells/ml3	1	18.5-25 kg/m2	WHO clinical stage I or II	AZT based regimen
228	Female	Urban	Never Married	High school	None	12.2	No	Naive	None	Yes	Yes	TDF+3TC+NVP	1f	No	Not at all	#NULL!	No	38	#NULL!	less than or equal to 35 years	>200 cells/ml3	1	18.5-25 kg/m2	WHO clinical stage III or IV	TDF based regimen
229	Female	Rural	Married	Primary school	None	12.7	No	Naive	None	Yes	Yes	AZT+3TC+NVP	1c	No	Not at all	#NULL!	No	107	#NULL!	less than or equal to 35 years	<100 cells/ml3	3	<18.5 kg/m2	WHO clinical stage III or IV	AZT based regimen
230	Male	Rural	Widowed	Primary school	None	9.4	No	Nonnaive	d4T lipodystrophy	Yes	Yes	AZT+3TC+EFV	1d	No	Once	ADR	Yes	62	Moderate anemia	greater than 35 years	<100 cells/ml3	2	<18.5 kg/m2	WHO clinical stage III or IV	AZT based regimen
231	Male	Rural	Married	High school	None	12.6	No	Naive	None	Yes	Yes	TDF+3TC+EFV	1e	No	Not at all	#NULL!	Yes	44	Mild anemia	greater than 35 years	<100 cells/ml3	1	18.5-25 kg/m2	WHO clinical stage III or IV	TDF based regimen
232	Male	Rural	Never Married	Primary school	None	15.3	No	Naive	None	Yes	Yes	AZT+3TC+NVP	1c	No	Not at all	#NULL!	No	63	#NULL!	less than or equal to 35 years	>200 cells/ml3	2	<18.5 kg/m2	WHO clinical stage I or II	AZT based regimen
233	Female	Urban	Never Married	Primary school	None	11.7	No	Naive	None	Yes	No	TDF+3TC+EFV	1e	No	Not at all	#NULL!	Yes	53	Mild anemia	less than or equal to 35 years	>200 cells/ml3	1	<18.5 kg/m2	WHO clinical stage III or IV	TDF based regimen
234	Male	Rural	Divorced	Primary school	None	9.8	No	Naive	None	Yes	No	TDF+3TC+EFV	1e	No	Once	Rx failure	Yes	21	Moderate anemia	less than or equal to 35 years	<100 cells/ml3	1	18.5-25 kg/m2	WHO clinical stage III or IV	TDF based regimen
235	Male	Rural	Divorced	College and above	None	10.4	Yes	Nonnaive	AZT anemia & Cotri-allergy	No	No	TDF+3TC+EFV	1e	No	Once	ADR	Yes	15	Moderate anemia	greater than 35 years	100-200 cells/ml3	1	<18.5 kg/m2	WHO clinical stage I or II	TDF based regimen
236	Female	Rural	Married	Primary school	None	12.4	No	Naive	None	Yes	Yes	AZT+3TC+NVP	1c	Yes	Not at all	#NULL!	No	66	#NULL!	less than or equal to 35 years	>200 cells/ml3	2	18.5-25 kg/m2	WHO clinical stage III or IV	AZT based regimen
237	Female	Rural	Never Married	Illitrate	None	8.3	No	Nonnaive	d4T lipodystrophy	Yes	No	AZT+3TC+NVP	1c	Yes	Once	ADR	Yes	62	Moderate anemia	less than or equal to 35 years	<100 cells/ml3	2	<18.5 kg/m2	WHO clinical stage I or II	AZT based regimen
238	Male	Urban	Married	High school	None	12.5	No	Nonnaive	d4T lipodystrophy	No	No	AZT+3TC+NVP	1c	Yes	Once	ADR	Yes	58	Mild anemia	less than or equal to 35 years	>200 cells/ml3	1	18.5-25 kg/m2	WHO clinical stage III or IV	AZT based regimen
239	Female	Rural	Married	Illitrate	None	12.8	No	Naive	None	Yes	Yes	AZT+3TC+EFV	1d	No	Not at all	#NULL!	No	94	#NULL!	less than or equal to 35 years	>200 cells/ml3	3	18.5-25 kg/m2	WHO clinical stage III or IV	AZT based regimen
240	Female	Urban	Widowed	Primary school	None	14.6	No	Naive	None	Yes	Yes	AZT+3TC+NVP	1c	Yes	Not at all	#NULL!	No	32	#NULL!	less than or equal to 35 years	100-200 cells/ml3	1	18.5-25 kg/m2	WHO clinical stage I or II	AZT based regimen
241	Male	Urban	Never Married	High school	Tobacco, EtOH, Khat and/or other	15.7	No	Nonnaive	None	Yes	Yes	AZT+3TC+NVP	1c	No	Once	ADR	No	30	#NULL!	less than or equal to 35 years	>200 cells/ml3	1	>25 kg/m2	WHO clinical stage I or II	AZT based regimen
242	Female	Rural	Widowed	Illitrate	None	12.5	No	Nonnaive	d4T lipodystrophy	Yes	Yes	TDF+3TC+NVP	1f	No	Once	ADR	No	66	#NULL!	less than or equal to 35 years	100-200 cells/ml3	2	<18.5 kg/m2	WHO clinical stage III or IV	TDF based regimen
243	Male	Urban	Divorced	High school	None	14.7	Yes	Nonnaive	d4T lipodystrophy	Yes	Yes	AZT+3TC+NVP	1c	No	Once	ADR	No	137	#NULL!	greater than 35 years	<100 cells/ml3	3	<18.5 kg/m2	WHO clinical stage III or IV	AZT based regimen
244	Female	Urban	Married	College and above	None	11.3	No	Naive	Cotri-allergy	No	Yes	AZT+3TC+NVP	1c	No	Two times	Rx failure & ADR	Yes	54	Mild anemia	less than or equal to 35 years	100-200 cells/ml3	1	18.5-25 kg/m2	WHO clinical stage III or IV	AZT based regimen
245	Male	Rural	Married	Primary school	Tobacco, EtOH, Khat and/or other	10	Yes	Nonnaive	None	Yes	Yes	AZT+3TC+EFV	1d	Yes	Two times	Rx failure & DDI	Yes	96	Moderate anemia	greater than 35 years	100-200 cells/ml3	3	18.5-25 kg/m2	WHO clinical stage III or IV	AZT based regimen
246	Male	Rural	Never Married	Primary school	None	7.3	Yes	Naive	AZT anemia	Yes	No	AZT+3TC+EFV	1d	Yes	Once	Rx failure	Yes	84	Sever anemia	less than or equal to 35 years	>200 cells/ml3	2	<18.5 kg/m2	WHO clinical stage III or IV	AZT based regimen
247	Female	Rural	Divorced	Primary school	None	10.3	Yes	Nonnaive	d4T lipodystrophy	Yes	No	AZT+3TC+NVP	1c	No	Two times	Rx failure & ADR	Yes	84	Moderate anemia	less than or equal to 35 years	<100 cells/ml3	2	18.5-25 kg/m2	WHO clinical stage III or IV	AZT based regimen
248	Male	Rural	Married	High school	None	14.1	No	Naive	None	No	No	AZT+3TC+EFV	1d	No	Once	Rx failure	No	21	#NULL!	less than or equal to 35 years	>200 cells/ml3	1	<18.5 kg/m2	WHO clinical stage I or II	AZT based regimen
249	Female	Rural	Widowed	Primary school	None	11.8	No	Naive	None	Yes	Yes	AZT+3TC+NVP	1c	No	Once	Rx failure	Yes	40	Mild anemia	less than or equal to 35 years	<100 cells/ml3	1	<18.5 kg/m2	WHO clinical stage I or II	AZT based regimen
250	Male	Rural	Married	High school	None	13.2	No	Naive	None	Yes	No	AZT+3TC+EFV	1d	Yes	Once	Rx failure	No	65	#NULL!	greater than 35 years	>200 cells/ml3	2	<18.5 kg/m2	WHO clinical stage III or IV	AZT based regimen
251	Male	Urban	Divorced	High school	Tobacco, EtOH, Khat and/or other	15.8	Yes	Nonnaive	d4T lipodystrophy	Yes	Yes	AZT+3TC+NVP	1c	No	Three times	Rx failure & ADR	No	33	#NULL!	less than or equal to 35 years	<100 cells/ml3	1	18.5-25 kg/m2	WHO clinical stage III or IV	AZT based regimen
252	Male	Rural	Divorced	High school	None	11.9	No	Naive	None	Yes	Yes	AZT+3TC+NVP	1c	Yes	Once	Rx failure	Yes	61	Mild anemia	less than or equal to 35 years	100-200 cells/ml3	2	<18.5 kg/m2	WHO clinical stage III or IV	AZT based regimen
253	Female	Rural	Divorced	Illitrate	None	13.5	Yes	Nonnaive	d4T lipodystrophy	Yes	No	AZT+3TC+EFV	1d	No	Two times	Rx failure & ADR	No	54	#NULL!	greater than 35 years	<100 cells/ml3	1	18.5-25 kg/m2	WHO clinical stage III or IV	AZT based regimen
254	Female	Urban	Divorced	Primary school	None	9.7	No	Nonnaive	others: NVP rash, INH toxicity,,	Yes	Yes	AZT+3TC+NVP	1c	No	Three times	Rx failure & ADR	Yes	32	Moderate anemia	less than or equal to 35 years	<100 cells/ml3	1	>25 kg/m2	WHO clinical stage III or IV	AZT based regimen
255	Male	Rural	Married	Illitrate	None	14.6	No	Nonnaive	d4T lipodystrophy	Yes	Yes	AZT+3TC+NVP	1c	Yes	Two times	Rx failure & ADR	No	72	#NULL!	greater than 35 years	<100 cells/ml3	2	<18.5 kg/m2	WHO clinical stage III or IV	AZT based regimen
256	Male	Rural	Married	High school	Tobacco, EtOH, Khat and/or other	12.4	No	Naive	None	Yes	Yes	AZT+3TC+NVP	1c	No	Once	Rx failure	Yes	75	Mild anemia	greater than 35 years	>200 cells/ml3	2	<18.5 kg/m2	WHO clinical stage III or IV	AZT based regimen
257	Female	Urban	Divorced	High school	None	11.9	No	Naive	None	No	No	AZT+3TC+EFV	1d	Yes	Once	Rx failure	Yes	65	Mild anemia	less than or equal to 35 years	100-200 cells/ml3	2	18.5-25 kg/m2	WHO clinical stage I or II	AZT based regimen
258	Male	Rural	Married	College and above	Tobacco, EtOH, Khat and/or other	14.8	No	Naive	None	Yes	Yes	TDF+3TC+EFV	1e	No	Not at all	#NULL!	No	40	#NULL!	greater than 35 years	100-200 cells/ml3	1	18.5-25 kg/m2	WHO clinical stage III or IV	TDF based regimen
259	Female	Rural	Married	Primary school	None	13.4	No	Naive	None	Yes	No	AZT+3TC+NVP	1c	Yes	Not at all	#NULL!	No	70	#NULL!	less than or equal to 35 years	100-200 cells/ml3	2	18.5-25 kg/m2	WHO clinical stage I or II	AZT based regimen
260	Female	Rural	Married	Illitrate	Tobacco, EtOH, Khat and/or other	13	No	Naive	None	Yes	Yes	AZT+3TC+NVP	1c	No	Not at all	#NULL!	No	96	#NULL!	less than or equal to 35 years	100-200 cells/ml3	3	<18.5 kg/m2	WHO clinical stage I or II	AZT based regimen
261	Male	Rural	Never Married	High school	Tobacco, EtOH, Khat and/or other	14.2	No	Naive	None	Yes	Yes	AZT+3TC+EFV	1d	Yes	Once	Rx failure	No	67	#NULL!	greater than 35 years	<100 cells/ml3	2	18.5-25 kg/m2	WHO clinical stage III or IV	AZT based regimen
262	Female	Rural	Divorced	Primary school	None	12.3	No	Naive	None	No	No	TDF+3TC+EFV	1e	No	Not at all	#NULL!	No	86	#NULL!	less than or equal to 35 years	100-200 cells/ml3	2	<18.5 kg/m2	WHO clinical stage III or IV	TDF based regimen
263	Female	Rural	Divorced	Illitrate	None	12.9	No	Nonnaive	EFV CNS disturbance	Yes	Yes	AZT+3TC+NVP	1c	Yes	Two times	ADR	No	62	#NULL!	less than or equal to 35 years	100-200 cells/ml3	2	18.5-25 kg/m2	WHO clinical stage III or IV	AZT based regimen
264	Female	Rural	Never Married	Primary school	None	14.5	No	Nonnaive	d4T lipodystrophy & Cotri-allerg	No	Yes	AZT+3TC+NVP	1c	Yes	Two times	Rx failure & ADR	No	36	#NULL!	less than or equal to 35 years	100-200 cells/ml3	1	<18.5 kg/m2	WHO clinical stage I or II	AZT based regimen
265	Female	Rural	Divorced	Illitrate	None	11.5	No	Nonnaive	d4T lipodystrophy	Yes	Yes	AZT+3TC+NVP	1c	No	Once	ADR	Yes	84	Mild anemia	less than or equal to 35 years	>200 cells/ml3	2	<18.5 kg/m2	WHO clinical stage I or II	AZT based regimen
266	Male	Rural	Married	Primary school	None	9.7	Yes	Naive	None	Yes	No	AZT+3TC+NVP	1c	Yes	Two times	Rx failure & pregnancy	Yes	48	Moderate anemia	greater than 35 years	100-200 cells/ml3	1	18.5-25 kg/m2	WHO clinical stage III or IV	AZT based regimen
267	Female	Urban	Married	Illitrate	None	12.4	No	Nonnaive	d4T lipodystrophy	Yes	Yes	TDF+3TC+EFV	1e	Yes	Two times	Rx failure & ADR	No	51	#NULL!	less than or equal to 35 years	100-200 cells/ml3	1	18.5-25 kg/m2	WHO clinical stage III or IV	TDF based regimen
268	Female	Rural	Married	Illitrate	None	9.2	No	Naive	None	Yes	Yes	AZT+3TC+NVP	1c	Yes	Once	Rx failure	Yes	55	Moderate anemia	less than or equal to 35 years	100-200 cells/ml3	1	18.5-25 kg/m2	WHO clinical stage I or II	AZT based regimen
269	Female	Rural	Divorced	Illitrate	None	12.7	No	Naive	None	Yes	Yes	AZT+3TC+NVP	1c	No	Once	Rx failure	No	96	#NULL!	less than or equal to 35 years	<100 cells/ml3	3	18.5-25 kg/m2	WHO clinical stage I or II	AZT based regimen
270	Female	Rural	Married	Illitrate	None	12.7	No	Naive	None	Yes	Yes	AZT+3TC+NVP	1c	Yes	Once	Rx failure	No	60	#NULL!	less than or equal to 35 years	<100 cells/ml3	1	<18.5 kg/m2	WHO clinical stage I or II	AZT based regimen
271	Female	Rural	Married	Primary school	None	8.4	No	Naive	None	Yes	No	AZT+3TC+NVP	1c	Yes	Once	Rx failure	Yes	96	Moderate anemia	less than or equal to 35 years	<100 cells/ml3	3	<18.5 kg/m2	WHO clinical stage III or IV	AZT based regimen
272	Female	Rural	Never Married	Illitrate	None	11.7	No	Nonnaive	d4T lipodystrophy	Yes	Yes	AZT+3TC+NVP	1c	No	Once	ADR	Yes	62	Mild anemia	less than or equal to 35 years	<100 cells/ml3	2	<18.5 kg/m2	WHO clinical stage III or IV	AZT based regimen
273	Male	Urban	Married	Primary school	None	17.7	No	Naive	None	Yes	Yes	AZT+3TC+EFV	1d	No	Not at all	#NULL!	No	112	#NULL!	greater than 35 years	100-200 cells/ml3	3	18.5-25 kg/m2	WHO clinical stage I or II	AZT based regimen
274	Male	Rural	Divorced	High school	None	13.7	No	Nonnaive	d4T lipodystrophy	Yes	Yes	AZT+3TC+NVP	1c	No	Once	ADR	No	116	#NULL!	greater than 35 years	<100 cells/ml3	3	18.5-25 kg/m2	WHO clinical stage I or II	AZT based regimen
275	Female	Rural	Married	Illitrate	None	12	Yes	Nonnaive	d4T lipodystrophy	Yes	No	AZT+3TC+NVP	1c	Yes	Once	Rx failure	No	60	#NULL!	less than or equal to 35 years	<100 cells/ml3	1	18.5-25 kg/m2	WHO clinical stage III or IV	AZT based regimen
276	Female	Urban	Married	Primary school	None	11.7	No	Naive	None	Yes	No	TDF+3TC+EFV	1e	No	Not at all	#NULL!	Yes	49	Mild anemia	less than or equal to 35 years	>200 cells/ml3	1	18.5-25 kg/m2	WHO clinical stage III or IV	TDF based regimen
277	Male	Rural	Married	Primary school	None	13.4	No	Naive	None	Yes	Yes	AZT+3TC+EFV	1d	No	Not at all	#NULL!	No	139	#NULL!	greater than 35 years	<100 cells/ml3	3	<18.5 kg/m2	WHO clinical stage III or IV	AZT based regimen
278	Male	Rural	Married	High school	None	15	No	Naive	None	Yes	No	AZT+3TC+EFV	1d	No	Not at all	#NULL!	No	139	#NULL!	less than or equal to 35 years	100-200 cells/ml3	3	18.5-25 kg/m2	WHO clinical stage III or IV	AZT based regimen
279	Male	Rural	Never Married	Primary school	None	13.2	No	Nonnaive	AZT anemia	Yes	Yes	TDF+3TC+NVP	1f	No	Once	ADR	No	78	#NULL!	less than or equal to 35 years	<100 cells/ml3	2	<18.5 kg/m2	WHO clinical stage I or II	TDF based regimen
280	Male	Urban	Never Married	College and above	None	14.8	No	Naive	None	Yes	No	TDF+3TC+EFV	1e	No	Not at all	#NULL!	No	21	#NULL!	greater than 35 years	>200 cells/ml3	1	18.5-25 kg/m2	WHO clinical stage I or II	TDF based regimen
281	Male	Rural	Divorced	High school	None	13.3	No	Naive	None	Yes	Yes	AZT+3TC+NVP	1c	No	Not at all	#NULL!	No	84	#NULL!	greater than 35 years	<100 cells/ml3	2	18.5-25 kg/m2	WHO clinical stage III or IV	AZT based regimen
282	Male	Rural	Divorced	College and above	None	14.1	No	Nonnaive	AZT anemia	Yes	Yes	TDF+3TC+NVP	1f	Yes	Once	ADR	No	86	#NULL!	less than or equal to 35 years	<100 cells/ml3	2	18.5-25 kg/m2	WHO clinical stage III or IV	TDF based regimen
283	Female	Rural	Married	Illitrate	None	11.5	No	Naive	None	Yes	Yes	AZT+3TC+NVP	1c	No	Not at all	#NULL!	Yes	71	Mild anemia	greater than 35 years	100-200 cells/ml3	2	<18.5 kg/m2	WHO clinical stage III or IV	AZT based regimen
284	Male	Rural	Married	Illitrate	None	10.4	No	Nonnaive	AZT anemia	Yes	Yes	TDF+3TC+EFV	1e	No	Once	ADR	Yes	61	Moderate anemia	less than or equal to 35 years	>200 cells/ml3	2	18.5-25 kg/m2	WHO clinical stage I or II	TDF based regimen
285	Female	Urban	Divorced	High school	None	14.2	No	Naive	None	Yes	No	AZT+3TC+NVP	1c	No	Not at all	#NULL!	No	118	#NULL!	less than or equal to 35 years	100-200 cells/ml3	3	18.5-25 kg/m2	WHO clinical stage I or II	AZT based regimen
286	Male	Rural	Widowed	Primary school	None	12.8	No	Nonnaive	d4T lipodystrophy & AZT anemia	Yes	Yes	TDF+3TC+EFV	1e	No	Two times	ADR	Yes	75	Mild anemia	less than or equal to 35 years	<100 cells/ml3	2	<18.5 kg/m2	WHO clinical stage III or IV	TDF based regimen
287	Female	Rural	Married	Illitrate	None	11.1	No	Naive	None	Yes	Yes	AZT+3TC+NVP	1c	No	Not at all	#NULL!	Yes	150	Mild anemia	less than or equal to 35 years	<100 cells/ml3	3	18.5-25 kg/m2	WHO clinical stage III or IV	AZT based regimen
288	Female	Rural	Married	Primary school	None	15.7	No	Naive	Cotri-allergy	No	Yes	AZT+3TC+EFV	1d	No	Not at all	#NULL!	No	150	#NULL!	greater than 35 years	>200 cells/ml3	3	<18.5 kg/m2	WHO clinical stage III or IV	AZT based regimen
289	Female	Rural	Married	College and above	None	12.6	No	Nonnaive	d4T lipodystrophy	Yes	Yes	TDF+3TC+NVP	1f	No	Once	ADR	No	28	#NULL!	less than or equal to 35 years	100-200 cells/ml3	1	18.5-25 kg/m2	WHO clinical stage III or IV	TDF based regimen
290	Female	Rural	Widowed	College and above	None	13.6	No	Nonnaive	AZT anemia & Cotri-allergy	No	Yes	TDF+3TC+EFV	1e	No	Two times	ADR	No	73	#NULL!	greater than 35 years	<100 cells/ml3	2	18.5-25 kg/m2	WHO clinical stage III or IV	TDF based regimen
291	Male	Rural	Married	Illitrate	Tobacco, EtOH, Khat and/or other	15.1	No	Nonnaive	d4T lipodystrophy	Yes	Yes	AZT+3TC+NVP	1c	No	Once	ADR	No	60	#NULL!	greater than 35 years	<100 cells/ml3	1	18.5-25 kg/m2	WHO clinical stage III or IV	AZT based regimen
292	Male	Rural	Never Married	Illitrate	Tobacco, EtOH, Khat and/or other	11.9	No	Nonnaive	NVP toxicity & cotri-allergy	No	Yes	AZT+3TC+EFV	1d	No	Once	ADR	Yes	76	Mild anemia	greater than 35 years	100-200 cells/ml3	2	18.5-25 kg/m2	WHO clinical stage III or IV	AZT based regimen
293	Male	Rural	Never Married	Illitrate	None	13.5	No	Naive	None	Yes	Yes	AZT+3TC+NVP	1c	No	Not at all	#NULL!	No	114	#NULL!	less than or equal to 35 years	100-200 cells/ml3	3	18.5-25 kg/m2	WHO clinical stage III or IV	AZT based regimen
294	Male	Rural	Never Married	Illitrate	None	15.2	No	Nonnaive	d4T lipodystrophy	Yes	Yes	TDF+3TC+NVP	1f	No	Once	ADR	No	44	#NULL!	less than or equal to 35 years	>200 cells/ml3	1	18.5-25 kg/m2	WHO clinical stage III or IV	TDF based regimen
295	Male	Rural	Married	Primary school	None	12.7	No	Naive	None	Yes	Yes	TDF+3TC+EFV	1e	No	Not at all	#NULL!	Yes	19	Mild anemia	greater than 35 years	>200 cells/ml3	1	18.5-25 kg/m2	WHO clinical stage III or IV	TDF based regimen
296	Male	Rural	Married	High school	None	15.9	No	Naive	None	Yes	Yes	AZT+3TC+NVP	1c	No	Not at all	#NULL!	No	134	#NULL!	greater than 35 years	100-200 cells/ml3	3	18.5-25 kg/m2	WHO clinical stage III or IV	AZT based regimen
297	Female	Rural	Never Married	Illitrate	None	3.7	No	Nonnaive	d4T lipodystrophy & AZT anemia	Yes	Yes	TDF+3TC+NVP	1f	No	Two times	ADR	Yes	63	Sever anemia	greater than 35 years	<100 cells/ml3	2	18.5-25 kg/m2	WHO clinical stage III or IV	TDF based regimen
298	Male	Rural	Married	Primary school	None	15.4	No	Naive	None	Yes	Yes	AZT+3TC+EFV	1d	No	Not at all	#NULL!	No	96	#NULL!	greater than 35 years	100-200 cells/ml3	3	18.5-25 kg/m2	WHO clinical stage I or II	AZT based regimen
299	Female	Rural	Widowed	Primary school	None	11.7	No	Naive	None	Yes	Yes	TDF+3TC+EFV	1e	No	Not at all	#NULL!	Yes	48	Mild anemia	less than or equal to 35 years	>200 cells/ml3	1	18.5-25 kg/m2	WHO clinical stage I or II	TDF based regimen
300	Male	Urban	Never Married	High school	Tobacco, EtOH, Khat and/or other	16.2	No	Nonnaive	d4T lipodystrophy	Yes	No	AZT+3TC+NVP	1c	No	Once	ADR	No	72	#NULL!	less than or equal to 35 years	100-200 cells/ml3	2	18.5-25 kg/m2	WHO clinical stage III or IV	AZT based regimen
301	Female	Rural	Divorced	Primary school	None	10.3	Yes	Nonnaive	EFV CNS disturbance	Yes	No	AZT+3TC+EFV	1d	Yes	Three times	ADR & DDI	Yes	54	Moderate anemia	greater than 35 years	>200 cells/ml3	1	18.5-25 kg/m2	WHO clinical stage III or IV	AZT based regimen
302	Male	Rural	Married	Illitrate	None	13.7	No	Naive	None	Yes	Yes	AZT+3TC+NVP	1c	No	Not at all	#NULL!	No	85	#NULL!	greater than 35 years	100-200 cells/ml3	2	<18.5 kg/m2	WHO clinical stage I or II	AZT based regimen
303	Male	Urban	Married	College and above	None	14.1	No	Naive	None	Yes	Yes	TDF+3TC+EFV	1e	No	Not at all	#NULL!	No	36	#NULL!	greater than 35 years	>200 cells/ml3	1	18.5-25 kg/m2	WHO clinical stage I or II	TDF based regimen
304	Male	Rural	Divorced	Primary school	Tobacco, EtOH, Khat and/or other	14.7	No	Naive	None	Yes	Yes	AZT+3TC+EFV	1d	No	Not at all	#NULL!	No	111	#NULL!	less than or equal to 35 years	100-200 cells/ml3	3	<18.5 kg/m2	WHO clinical stage I or II	AZT based regimen
305	Female	Rural	Widowed	Illitrate	None	11.7	No	Naive	None	Yes	Yes	AZT+3TC+NVP	1c	No	Not at all	#NULL!	Yes	104	Mild anemia	less than or equal to 35 years	100-200 cells/ml3	3	18.5-25 kg/m2	WHO clinical stage I or II	AZT based regimen
306	Female	Urban	Never Married	Primary school	None	13.9	No	Naive	None	Yes	No	AZT+3TC+EFV	1d	No	Not at all	#NULL!	No	41	#NULL!	less than or equal to 35 years	>200 cells/ml3	1	<18.5 kg/m2	WHO clinical stage I or II	AZT based regimen
307	Male	Urban	Married	College and above	None	14.4	Yes	Naive	None	Yes	No	TDF+3TC+EFV	1e	No	Once	Rx failure	No	73	#NULL!	greater than 35 years	<100 cells/ml3	2	<18.5 kg/m2	WHO clinical stage III or IV	TDF based regimen
308	Female	Urban	Never Married	College and above	None	13.8	No	Naive	None	Yes	Yes	AZT+3TC+NVP	1c	No	Not at all	#NULL!	No	54	#NULL!	less than or equal to 35 years	100-200 cells/ml3	1	18.5-25 kg/m2	WHO clinical stage III or IV	AZT based regimen
309	Female	Urban	Married	College and above	None	12.5	No	Naive	None	Yes	Yes	TDF+3TC+NVP	1f	No	Not at all	#NULL!	No	85	#NULL!	greater than 35 years	>200 cells/ml3	2	18.5-25 kg/m2	WHO clinical stage I or II	TDF based regimen
310	Male	Urban	Widowed	Illitrate	None	11.7	No	Nonnaive	d4T lipodystrophy	Yes	Yes	AZT+3TC+NVP	1c	No	Once	ADR	Yes	66	Mild anemia	less than or equal to 35 years	>200 cells/ml3	2	>25 kg/m2	WHO clinical stage III or IV	AZT based regimen
311	Male	Rural	Married	Illitrate	Tobacco, EtOH, Khat and/or other	17	No	Naive	None	Yes	Yes	TDF+3TC+EFV	1e	No	Not at all	#NULL!	No	36	#NULL!	less than or equal to 35 years	100-200 cells/ml3	1	<18.5 kg/m2	WHO clinical stage III or IV	TDF based regimen
312	Female	Rural	Never Married	Primary school	None	12.1	No	Nonnaive	others: NVP rash, INH toxicity,,	Yes	No	AZT+3TC+EFV	1d	No	Two times	ADR	No	48	#NULL!	less than or equal to 35 years	>200 cells/ml3	1	18.5-25 kg/m2	WHO clinical stage I or II	AZT based regimen
313	Female	Rural	Married	Primary school	Tobacco, EtOH, Khat and/or other	12	No	Nonnaive	d4T lipodystrophy	Yes	Yes	TDF+3TC+NVP	1f	No	Two times	ADR & pregnancy	No	79	#NULL!	less than or equal to 35 years	>200 cells/ml3	2	<18.5 kg/m2	WHO clinical stage III or IV	TDF based regimen
314	Female	Rural	Divorced	College and above	None	12.5	Yes	Naive	None	Yes	No	AZT+3TC+NVP	1c	No	Not at all	#NULL!	No	111	#NULL!	less than or equal to 35 years	100-200 cells/ml3	3	>25 kg/m2	WHO clinical stage III or IV	AZT based regimen
315	Male	Rural	Never Married	Primary school	None	11.9	No	Nonnaive	d4T lipodystrophy	Yes	Yes	AZT+3TC+NVP	1c	No	Once	ADR	Yes	61	Mild anemia	less than or equal to 35 years	>200 cells/ml3	2	<18.5 kg/m2	WHO clinical stage III or IV	AZT based regimen
316	Female	Rural	Married	Illitrate	None	14.1	No	Naive	None	No	No	TDF+3TC+EFV	1e	No	Not at all	#NULL!	Yes	63	Mild anemia	less than or equal to 35 years	>200 cells/ml3	2	18.5-25 kg/m2	WHO clinical stage I or II	TDF based regimen
317	Male	Rural	Never Married	Primary school	None	12.3	No	Naive	None	Yes	Yes	AZT+3TC+EFV	1d	No	Not at all	#NULL!	Yes	138	Mild anemia	less than or equal to 35 years	<100 cells/ml3	3	18.5-25 kg/m2	WHO clinical stage I or II	AZT based regimen
318	Female	Urban	Never Married	High school	None	11.5	No	Naive	None	Yes	Yes	TDF+3TC+EFV	1e	No	Not at all	#NULL!	Yes	53	Mild anemia	less than or equal to 35 years	100-200 cells/ml3	1	18.5-25 kg/m2	WHO clinical stage I or II	TDF based regimen
319	Female	Urban	Married	High school	Tobacco, EtOH, Khat and/or other	13.5	No	Naive	None	Yes	Yes	AZT+3TC+NVP	1c	No	Not at all	#NULL!	No	130	#NULL!	less than or equal to 35 years	>200 cells/ml3	3	<18.5 kg/m2	WHO clinical stage III or IV	AZT based regimen
320	Female	Rural	Married	Illitrate	None	10.7	No	Naive	None	Yes	Yes	TDF+3TC+EFV	1e	No	Not at all	#NULL!	Yes	78	Moderate anemia	less than or equal to 35 years	>200 cells/ml3	2	18.5-25 kg/m2	WHO clinical stage III or IV	TDF based regimen
321	Female	Rural	Married	High school	None	14.7	No	Nonnaive	d4T lipodystrophy	Yes	Yes	AZT+3TC+NVP	1c	No	Once	ADR	No	85	#NULL!	less than or equal to 35 years	100-200 cells/ml3	2	<18.5 kg/m2	WHO clinical stage III or IV	AZT based regimen
322	Female	Rural	Married	Illitrate	None	12.2	No	Naive	None	Yes	Yes	TDF+3TC+NVP	1f	No	Not at all	#NULL!	No	86	#NULL!	less than or equal to 35 years	<100 cells/ml3	2	<18.5 kg/m2	WHO clinical stage I or II	TDF based regimen
323	Female	Urban	Widowed	Primary school	Tobacco, EtOH, Khat and/or other	14.2	No	Naive	None	Yes	Yes	AZT+3TC+NVP	1c	No	Not at all	#NULL!	No	78	#NULL!	less than or equal to 35 years	100-200 cells/ml3	2	>25 kg/m2	WHO clinical stage I or II	AZT based regimen
324	Male	Rural	Married	Primary school	None	13.3	No	Naive	None	Yes	Yes	TDF+3TC+EFV	1e	No	Not at all	#NULL!	No	45	#NULL!	greater than 35 years	>200 cells/ml3	1	<18.5 kg/m2	WHO clinical stage I or II	TDF based regimen
325	Male	Urban	Married	College and above	None	14.3	No	Naive	None	Yes	Yes	TDF+3TC+EFV	1e	No	Not at all	#NULL!	No	56	#NULL!	less than or equal to 35 years	100-200 cells/ml3	1	18.5-25 kg/m2	WHO clinical stage I or II	TDF based regimen
326	Female	Rural	Divorced	Illitrate	None	13.4	No	Nonnaive	d4T lipodystrophy	Yes	Yes	AZT+3TC+NVP	1c	No	Once	ADR	No	61	#NULL!	greater than 35 years	<100 cells/ml3	2	18.5-25 kg/m2	WHO clinical stage III or IV	AZT based regimen
327	Male	Rural	Never Married	Primary school	None	12.8	No	Naive	None	Yes	Yes	TDF+3TC+EFV	1e	No	Not at all	#NULL!	Yes	17	Mild anemia	less than or equal to 35 years	>200 cells/ml3	1	<18.5 kg/m2	WHO clinical stage III or IV	TDF based regimen
328	Female	Rural	Widowed	College and above	None	10.6	No	Naive	None	Yes	Yes	TDF+3TC+EFV	1e	No	Not at all	#NULL!	Yes	31	Moderate anemia	less than or equal to 35 years	>200 cells/ml3	1	>25 kg/m2	WHO clinical stage III or IV	TDF based regimen
329	Male	Rural	Married	Illitrate	Tobacco, EtOH, Khat and/or other	13.1	No	Naive	None	Yes	Yes	TDF+3TC+EFV	1e	No	Not at all	#NULL!	No	89	#NULL!	greater than 35 years	<100 cells/ml3	2	<18.5 kg/m2	WHO clinical stage III or IV	TDF based regimen
330	Male	Rural	Married	Primary school	None	12.8	No	Naive	None	Yes	Yes	TDF+3TC+EFV	1e	No	Not at all	#NULL!	Yes	44	Mild anemia	less than or equal to 35 years	100-200 cells/ml3	1	18.5-25 kg/m2	WHO clinical stage III or IV	TDF based regimen
331	Female	Rural	Married	Illitrate	None	12.1	No	Naive	None	Yes	Yes	AZT+3TC+NVP	1c	No	Not at all	#NULL!	No	94	#NULL!	less than or equal to 35 years	100-200 cells/ml3	3	18.5-25 kg/m2	WHO clinical stage I or II	AZT based regimen
332	Male	Rural	Never Married	Illitrate	None	12.3	No	Nonnaive	d4T lipodystrophy	Yes	Yes	AZT+3TC+NVP	1c	No	Two times	Rx failure & ADR	Yes	51	Mild anemia	less than or equal to 35 years	>200 cells/ml3	1	<18.5 kg/m2	WHO clinical stage III or IV	AZT based regimen
333	Male	Urban	Married	Primary school	None	14	No	Naive	None	Yes	Yes	TDF+3TC+EFV	1e	No	Not at all	#NULL!	No	48	#NULL!	greater than 35 years	>200 cells/ml3	1	18.5-25 kg/m2	WHO clinical stage III or IV	TDF based regimen
334	Male	Rural	Married	High school	None	13.7	No	Naive	None	Yes	Yes	AZT+3TC+EFV	1d	No	Not at all	#NULL!	No	139	#NULL!	greater than 35 years	<100 cells/ml3	3	18.5-25 kg/m2	WHO clinical stage III or IV	AZT based regimen
335	Female	Rural	Married	High school	None	12.6	No	Naive	None	Yes	Yes	AZT+3TC+EFV	1d	No	Not at all	#NULL!	No	139	#NULL!	greater than 35 years	<100 cells/ml3	3	18.5-25 kg/m2	WHO clinical stage III or IV	AZT based regimen
336	Female	Rural	Divorced	Illitrate	Tobacco, EtOH, Khat and/or other	11.5	Yes	Nonnaive	d4T lipodystrophy	Yes	Yes	AZT+3TC+EFV	1d	No	Two times	ADR & DDI	Yes	96	Mild anemia	greater than 35 years	100-200 cells/ml3	3	<18.5 kg/m2	WHO clinical stage III or IV	AZT based regimen
337	Male	Rural	Married	Illitrate	None	14.2	No	Naive	None	Yes	Yes	AZT+3TC+EFV	1d	No	Not at all	#NULL!	No	112	#NULL!	greater than 35 years	>200 cells/ml3	3	18.5-25 kg/m2	WHO clinical stage III or IV	AZT based regimen
338	Male	Rural	Never Married	Primary school	None	14.2	Yes	Nonnaive	d4T lipodystrophy	Yes	Yes	AZT+3TC+NVP	1c	Yes	Once	ADR	No	61	#NULL!	less than or equal to 35 years	>200 cells/ml3	2	<18.5 kg/m2	WHO clinical stage III or IV	AZT based regimen
339	Female	Rural	Married	Illitrate	None	12.1	No	Naive	None	Yes	Yes	TDF+3TC+EFV	1e	No	Not at all	#NULL!	No	46	#NULL!	less than or equal to 35 years	>200 cells/ml3	1	18.5-25 kg/m2	WHO clinical stage I or II	TDF based regimen
340	Female	Urban	Married	High school	None	11.4	Yes	Naive	Cotri-allergy	No	Yes	TDF+3TC+EFV	1e	Yes	Once	Rx failure	Yes	40	Mild anemia	less than or equal to 35 years	100-200 cells/ml3	1	18.5-25 kg/m2	WHO clinical stage III or IV	TDF based regimen
341	Male	Urban	Married	Primary school	None	14.2	No	Naive	None	Yes	Yes	TDF+3TC+EFV	1e	No	Not at all	#NULL!	No	26	#NULL!	greater than 35 years	<100 cells/ml3	1	18.5-25 kg/m2	WHO clinical stage III or IV	TDF based regimen
342	Female	Rural	Married	Primary school	None	13	No	Nonnaive	d4T lipodystrophy & Cotri-allerg	No	Yes	TDF+3TC+NVP	1f	No	Once	ADR	No	38	#NULL!	less than or equal to 35 years	>200 cells/ml3	1	18.5-25 kg/m2	WHO clinical stage III or IV	TDF based regimen
343	Female	Rural	Married	High school	Tobacco, EtOH, Khat and/or other	12.8	No	Nonnaive	d4T lipodystrophy	Yes	Yes	AZT+3TC+NVP	1c	No	Once	ADR	No	111	#NULL!	less than or equal to 35 years	<100 cells/ml3	3	<18.5 kg/m2	WHO clinical stage I or II	AZT based regimen
344	Male	Urban	Divorced	Primary school	None	13.6	No	Nonnaive	d4T lipodystrophy	Yes	Yes	AZT+3TC+NVP	1c	No	Once	ADR	No	87	#NULL!	greater than 35 years	100-200 cells/ml3	2	18.5-25 kg/m2	WHO clinical stage I or II	AZT based regimen
345	Male	Rural	Married	Primary school	None	15.6	No	Naive	None	Yes	Yes	TDF+3TC+EFV	1e	No	Not at all	#NULL!	No	51	#NULL!	greater than 35 years	>200 cells/ml3	1	18.5-25 kg/m2	WHO clinical stage I or II	TDF based regimen
346	Female	Urban	Divorced	Illitrate	None	12.7	No	Nonnaive	d4T lipodystrophy	Yes	Yes	TDF+3TC+NVP	1f	No	Once	ADR	No	84	#NULL!	greater than 35 years	100-200 cells/ml3	2	18.5-25 kg/m2	WHO clinical stage III or IV	TDF based regimen
347	Male	Rural	Married	College and above	None	17.3	No	Naive	None	Yes	Yes	TDF+3TC+EFV	1e	No	Not at all	#NULL!	No	26	#NULL!	less than or equal to 35 years	100-200 cells/ml3	1	<18.5 kg/m2	WHO clinical stage III or IV	TDF based regimen
348	Male	Rural	Never Married	Primary school	None	14.8	No	Nonnaive	d4T lipodystrophy	Yes	Yes	AZT+3TC+EFV	1d	No	Once	ADR	No	65	#NULL!	less than or equal to 35 years	100-200 cells/ml3	2	18.5-25 kg/m2	WHO clinical stage III or IV	AZT based regimen
349	Male	Rural	Married	Primary school	Tobacco, EtOH, Khat and/or other	14.6	No	Naive	None	Yes	Yes	TDF+3TC+EFV	1e	No	Not at all	#NULL!	No	42	#NULL!	less than or equal to 35 years	100-200 cells/ml3	1	18.5-25 kg/m2	WHO clinical stage III or IV	TDF based regimen
350	Male	Urban	Never Married	Primary school	None	15.8	Yes	Nonnaive	d4T lipodystrophy	No	No	AZT+3TC+EFV	1d	No	Once	ADR	No	119	#NULL!	less than or equal to 35 years	>200 cells/ml3	3	18.5-25 kg/m2	WHO clinical stage III or IV	AZT based regimen
351	Male	Rural	Never Married	College and above	None	9	No	Naive	None	Yes	Yes	TDF+3TC+EFV	1e	No	Not at all	#NULL!	Yes	51	Moderate anemia	greater than 35 years	100-200 cells/ml3	1	18.5-25 kg/m2	WHO clinical stage III or IV	TDF based regimen
352	Female	Urban	Married	Illitrate	None	11.7	No	Nonnaive	d4T lipodystrophy	Yes	Yes	AZT+3TC+NVP	1c	No	Once	ADR	Yes	66	Mild anemia	less than or equal to 35 years	<100 cells/ml3	2	18.5-25 kg/m2	WHO clinical stage I or II	AZT based regimen
353	Female	Rural	Married	Illitrate	None	12.2	No	Naive	None	Yes	Yes	AZT+3TC+NVP	1c	Yes	Not at all	#NULL!	No	48	#NULL!	less than or equal to 35 years	>200 cells/ml3	1	<18.5 kg/m2	WHO clinical stage III or IV	AZT based regimen
354	Female	Urban	Divorced	College and above	None	12.4	No	Naive	None	Yes	Yes	TDF+3TC+EFV	1e	No	Not at all	#NULL!	No	18	#NULL!	greater than 35 years	>200 cells/ml3	1	>25 kg/m2	WHO clinical stage III or IV	TDF based regimen
355	Female	Urban	Married	Illitrate	None	11.5	Yes	Naive	None	Yes	Yes	AZT+3TC+NVP	1c	No	Not at all	#NULL!	Yes	110	Mild anemia	greater than 35 years	<100 cells/ml3	3	<18.5 kg/m2	WHO clinical stage III or IV	AZT based regimen
356	Female	Urban	Married	High school	Tobacco, EtOH, Khat and/or other	13.4	No	Naive	None	Yes	Yes	TDF+3TC+EFV	1e	No	Not at all	#NULL!	No	54	#NULL!	less than or equal to 35 years	>200 cells/ml3	1	>25 kg/m2	WHO clinical stage III or IV	TDF based regimen
357	Female	Rural	Never Married	Illitrate	None	11.5	No	Naive	None	Yes	Yes	TDF+3TC+EFV	1e	No	Not at all	#NULL!	Yes	58	Mild anemia	less than or equal to 35 years	>200 cells/ml3	1	<18.5 kg/m2	WHO clinical stage I or II	TDF based regimen
358	Male	Urban	Married	Primary school	None	14	No	Naive	None	Yes	Yes	AZT+3TC+EFV	1d	No	Not at all	#NULL!	No	94	#NULL!	less than or equal to 35 years	>200 cells/ml3	3	18.5-25 kg/m2	WHO clinical stage I or II	AZT based regimen
359	Male	Rural	Married	Primary school	None	13.3	No	Naive	None	Yes	Yes	AZT+3TC+EFV	1d	No	Not at all	#NULL!	No	102	#NULL!	less than or equal to 35 years	>200 cells/ml3	3	18.5-25 kg/m2	WHO clinical stage III or IV	AZT based regimen
360	Male	Urban	Married	Primary school	None	3.8	No	Nonnaive	AZT anemia	Yes	Yes	TDF+3TC+NVP	1f	No	Once	ADR	Yes	28	Sever anemia	greater than 35 years	>200 cells/ml3	1	>25 kg/m2	WHO clinical stage I or II	TDF based regimen
361	Male	Rural	Never Married	Primary school	None	10.1	No	Naive	None	Yes	Yes	AZT+3TC+NVP	1c	Yes	Not at all	#NULL!	Yes	133	Moderate anemia	less than or equal to 35 years	100-200 cells/ml3	3	<18.5 kg/m2	WHO clinical stage III or IV	AZT based regimen
362	Male	Rural	Never Married	Primary school	Tobacco, EtOH, Khat and/or other	13.2	No	Naive	None	Yes	Yes	TDF+3TC+EFV	1e	No	Once	Rx failure	No	80	#NULL!	less than or equal to 35 years	<100 cells/ml3	2	<18.5 kg/m2	WHO clinical stage III or IV	TDF based regimen
363	Male	Rural	Married	High school	None	15.2	No	Naive	None	Yes	Yes	TDF+3TC+EFV	1e	No	Not at all	#NULL!	No	56	#NULL!	greater than 35 years	>200 cells/ml3	1	18.5-25 kg/m2	WHO clinical stage I or II	TDF based regimen
364	Male	Rural	Divorced	Primary school	None	10.1	No	Nonnaive	d4T lipodystrophy & AZT anemia	Yes	Yes	TDF+3TC+NVP	1f	No	Two times	DDI	Yes	60	Moderate anemia	less than or equal to 35 years	>200 cells/ml3	1	18.5-25 kg/m2	WHO clinical stage III or IV	TDF based regimen
365	Female	Rural	Married	Primary school	None	12.6	No	Nonnaive	d4T lipodystrophy & AZT anemia	Yes	Yes	AZT+3TC+NVP	1c	No	Two times	ADR	No	76	#NULL!	greater than 35 years	>200 cells/ml3	2	<18.5 kg/m2	WHO clinical stage III or IV	AZT based regimen
366	Male	Urban	Married	Primary school	None	13.8	No	Nonnaive	d4T lipodystrophy	Yes	Yes	AZT+3TC+EFV	1d	No	Once	ADR	No	96	#NULL!	greater than 35 years	<100 cells/ml3	3	18.5-25 kg/m2	WHO clinical stage III or IV	AZT based regimen
367	Female	Urban	Divorced	Primary school	None	9.7	No	Nonnaive	AZT anemia	Yes	Yes	TDF+3TC+NVP	1f	No	Once	ADR	Yes	56	Moderate anemia	less than or equal to 35 years	>200 cells/ml3	1	18.5-25 kg/m2	WHO clinical stage I or II	TDF based regimen
368	Female	Urban	Never Married	College and above	None	13.2	No	Naive	None	Yes	Yes	AZT+3TC+NVP	1c	No	Not at all	#NULL!	No	84	#NULL!	greater than 35 years	<100 cells/ml3	2	<18.5 kg/m2	WHO clinical stage III or IV	AZT based regimen
369	Female	Urban	Married	Illitrate	None	12.8	No	Naive	None	Yes	No	AZT+3TC+EFV	1d	No	Not at all	#NULL!	No	145	#NULL!	greater than 35 years	<100 cells/ml3	3	18.5-25 kg/m2	WHO clinical stage III or IV	AZT based regimen
370	Male	Rural	Married	High school	None	14.7	No	Nonnaive	d4T lipodystrophy	Yes	Yes	AZT+3TC+EFV	1d	No	Once	ADR	No	95	#NULL!	less than or equal to 35 years	>200 cells/ml3	3	<18.5 kg/m2	WHO clinical stage III or IV	AZT based regimen
371	Female	Rural	Married	Primary school	None	12.6	No	Nonnaive	d4T lipodystrophy	Yes	Yes	AZT+3TC+NVP	1c	No	Once	ADR	No	95	#NULL!	less than or equal to 35 years	<100 cells/ml3	3	<18.5 kg/m2	WHO clinical stage III or IV	AZT based regimen
372	Female	Rural	Widowed	Primary school	None	14.5	Yes	Nonnaive	d4T lipodystrophy	Yes	Yes	AZT+3TC+NVP	1c	No	Once	ADR	No	79	#NULL!	less than or equal to 35 years	<100 cells/ml3	2	18.5-25 kg/m2	WHO clinical stage III or IV	AZT based regimen
373	Female	Rural	Married	Primary school	None	11.3	No	Nonnaive	d4T lipodystrophy	Yes	Yes	AZT+3TC+NVP	1c	No	Once	ADR	Yes	91	Mild anemia	greater than 35 years	100-200 cells/ml3	3	<18.5 kg/m2	WHO clinical stage III or IV	AZT based regimen
374	Male	Rural	Married	Primary school	None	13.7	No	Nonnaive	d4T lipodystrophy	Yes	Yes	TDF+3TC+EFV	1e	Yes	Once	ADR	No	83	#NULL!	less than or equal to 35 years	<100 cells/ml3	2	18.5-25 kg/m2	WHO clinical stage I or II	TDF based regimen
375	Female	Rural	Married	Primary school	Tobacco, EtOH, Khat and/or other	8.3	No	Naive	None	Yes	Yes	TDF+3TC+EFV	1e	No	Not at all	#NULL!	Yes	52	Moderate anemia	less than or equal to 35 years	>200 cells/ml3	1	18.5-25 kg/m2	WHO clinical stage III or IV	TDF based regimen
376	Female	Urban	Married	High school	None	14.1	No	Naive	None	Yes	Yes	AZT+3TC+NVP	1c	No	Not at all	#NULL!	No	99	#NULL!	less than or equal to 35 years	<100 cells/ml3	3	18.5-25 kg/m2	WHO clinical stage III or IV	AZT based regimen
377	Male	Rural	Divorced	Primary school	None	10.2	No	Nonnaive	d4T lipodystrophy	Yes	Yes	AZT+3TC+NVP	1c	No	Once	ADR	Yes	64	Moderate anemia	less than or equal to 35 years	<100 cells/ml3	2	<18.5 kg/m2	WHO clinical stage III or IV	AZT based regimen
378	Male	Rural	Married	Primary school	Tobacco, EtOH, Khat and/or other	13.8	Yes	Naive	None	Yes	No	TDF+3TC+EFV	1e	No	Not at all	#NULL!	No	52	#NULL!	less than or equal to 35 years	>200 cells/ml3	1	<18.5 kg/m2	WHO clinical stage III or IV	TDF based regimen
379	Female	Rural	Never Married	High school	None	13.4	No	Nonnaive	d4T lipodystrophy	Yes	Yes	AZT+3TC+NVP	1c	No	Once	ADR	No	104	#NULL!	greater than 35 years	<100 cells/ml3	3	<18.5 kg/m2	WHO clinical stage III or IV	AZT based regimen
380	Female	Rural	Never Married	Illitrate	None	13.6	No	Naive	None	Yes	Yes	AZT+3TC+NVP	1c	No	Not at all	#NULL!	No	119	#NULL!	less than or equal to 35 years	>200 cells/ml3	3	<18.5 kg/m2	WHO clinical stage III or IV	AZT based regimen
381	Male	Rural	Married	Illitrate	Tobacco, EtOH, Khat and/or other	16.4	No	Nonnaive	EFV CNS disturbance	Yes	Yes	AZT+3TC+NVP	1c	No	Once	ADR	No	117	#NULL!	greater than 35 years	<100 cells/ml3	3	18.5-25 kg/m2	WHO clinical stage I or II	AZT based regimen
382	Female	Rural	Married	Illitrate	None	9.8	No	Nonnaive	d4T lipodystrophy	Yes	Yes	TDF+3TC+EFV	1e	Yes	Once	ADR	Yes	23	Moderate anemia	less than or equal to 35 years	100-200 cells/ml3	1	18.5-25 kg/m2	WHO clinical stage I or II	TDF based regimen
383	Male	Rural	Married	High school	None	13.3	No	Naive	None	Yes	Yes	AZT+3TC+NVP	1c	No	Not at all	#NULL!	No	139	#NULL!	greater than 35 years	>200 cells/ml3	3	18.5-25 kg/m2	WHO clinical stage III or IV	AZT based regimen
384	Female	Urban	Divorced	High school	None	11.5	No	Nonnaive	d4T lipodystrophy & AZT anemia	Yes	Yes	TDF+3TC+EFV	1e	No	Two times	ADR	Yes	54	Mild anemia	less than or equal to 35 years	100-200 cells/ml3	1	18.5-25 kg/m2	WHO clinical stage I or II	TDF based regimen
385	Female	Urban	Married	High school	None	12.8	No	Naive	None	Yes	Yes	TDF+3TC+EFV	1e	No	Not at all	#NULL!	No	33	#NULL!	greater than 35 years	<100 cells/ml3	1	18.5-25 kg/m2	WHO clinical stage I or II	TDF based regimen
386	Female	Rural	Divorced	Primary school	None	10.4	No	Naive	None	Yes	Yes	AZT+3TC+NVP	1c	No	Not at all	#NULL!	Yes	69	Moderate anemia	less than or equal to 35 years	100-200 cells/ml3	2	18.5-25 kg/m2	WHO clinical stage III or IV	AZT based regimen
387	Male	Rural	Married	High school	None	13.4	Yes	Naive	None	Yes	Yes	AZT+3TC+NVP	1c	No	Not at all	#NULL!	No	137	#NULL!	greater than 35 years	<100 cells/ml3	3	18.5-25 kg/m2	WHO clinical stage III or IV	AZT based regimen
388	Female	Urban	Married	High school	Tobacco, EtOH, Khat and/or other	12.9	No	Naive	None	Yes	Yes	AZT+3TC+NVP	1c	No	Not at all	#NULL!	No	93	#NULL!	less than or equal to 35 years	>200 cells/ml3	3	18.5-25 kg/m2	WHO clinical stage I or II	AZT based regimen
389	Female	Urban	Married	Illitrate	None	10.9	No	Nonnaive	d4T lipodystrophy	Yes	No	TDF+3TC+EFV	1e	No	Once	ADR	Yes	61	Moderate anemia	greater than 35 years	100-200 cells/ml3	2	<18.5 kg/m2	WHO clinical stage III or IV	TDF based regimen
390	Female	Rural	Married	Illitrate	None	11.3	No	Nonnaive	d4T lipodystrophy	Yes	No	TDF+3TC+EFV	1e	No	Once	ADR	Yes	90	Mild anemia	greater than 35 years	<100 cells/ml3	2	<18.5 kg/m2	WHO clinical stage III or IV	TDF based regimen
391	Male	Urban	Divorced	High school	None	6.5	No	Nonnaive	d4T lipodystrophy & AZT anemia	Yes	Yes	TDF+3TC+EFV	1e	No	Two times	ADR	Yes	80	Sever anemia	greater than 35 years	<100 cells/ml3	2	18.5-25 kg/m2	WHO clinical stage III or IV	TDF based regimen
392	Female	Rural	Married	High school	None	12.8	No	Nonnaive	d4T lipodystrophy	No	Yes	TDF+3TC+EFV	1e	No	Once	ADR	No	79	#NULL!	less than or equal to 35 years	100-200 cells/ml3	2	<18.5 kg/m2	WHO clinical stage III or IV	TDF based regimen
393	Female	Rural	Widowed	Illitrate	None	13.7	No	Nonnaive	d4T lipodystrophy	Yes	Yes	TDF+3TC+EFV	1e	No	Once	ADR	No	68	#NULL!	greater than 35 years	<100 cells/ml3	2	18.5-25 kg/m2	WHO clinical stage III or IV	TDF based regimen
394	Male	Urban	Married	Illitrate	None	12.2	No	Naive	None	Yes	No	AZT+3TC+NVP	1c	No	Not at all	#NULL!	Yes	120	Mild anemia	greater than 35 years	>200 cells/ml3	3	<18.5 kg/m2	WHO clinical stage III or IV	AZT based regimen
395	Female	Rural	Widowed	Primary school	None	10.8	Yes	Nonnaive	d4T lipodystrophy	Yes	Yes	TDF+3TC+EFV	1e	No	Once	ADR	Yes	66	Moderate anemia	greater than 35 years	100-200 cells/ml3	2	18.5-25 kg/m2	WHO clinical stage III or IV	TDF based regimen
396	Female	Urban	Divorced	High school	None	11.3	Yes	Nonnaive	d4T lipodystrophy & AZT anemia	Yes	No	TDF+3TC+EFV	1e	No	Three times	ADR & DDI	Yes	24	Mild anemia	less than or equal to 35 years	100-200 cells/ml3	1	18.5-25 kg/m2	WHO clinical stage I or II	TDF based regimen
397	Male	Rural	Married	High school	None	13.7	No	Naive	None	Yes	No	AZT+3TC+NVP	1c	No	Not at all	#NULL!	No	112	#NULL!	less than or equal to 35 years	100-200 cells/ml3	3	>25 kg/m2	WHO clinical stage III or IV	AZT based regimen
398	Female	Urban	Married	Primary school	None	12.7	No	Naive	None	Yes	No	AZT+3TC+NVP	1c	No	Not at all	#NULL!	No	97	#NULL!	greater than 35 years	>200 cells/ml3	3	>25 kg/m2	WHO clinical stage I or II	AZT based regimen
399	Male	Urban	Married	College and above	None	12.5	No	Naive	None	Yes	Yes	TDF+3TC+EFV	1e	No	Not at all	#NULL!	Yes	95	Mild anemia	greater than 35 years	<100 cells/ml3	3	18.5-25 kg/m2	WHO clinical stage I or II	TDF based regimen
400	Male	Rural	Married	College and above	None	12.6	No	Nonnaive	d4T lipodystrophy	Yes	No	TDF+3TC+NVP	1f	No	Once	ADR	Yes	75	Mild anemia	greater than 35 years	100-200 cells/ml3	2	18.5-25 kg/m2	WHO clinical stage III or IV	TDF based regimen
401	Male	Urban	Divorced	High school	None	10.2	No	Naive	None	Yes	No	TDF+3TC+EFV	1e	No	Not at all	#NULL!	Yes	90	Moderate anemia	less than or equal to 35 years	100-200 cells/ml3	2	18.5-25 kg/m2	WHO clinical stage I or II	TDF based regimen
402	Female	Rural	Married	Illitrate	Tobacco, EtOH, Khat and/or other	9.6	No	Naive	None	Yes	Yes	TDF+3TC+NVP	1f	No	Not at all	#NULL!	Yes	84	Moderate anemia	greater than 35 years	100-200 cells/ml3	2	18.5-25 kg/m2	WHO clinical stage I or II	TDF based regimen
403	Female	Urban	Divorced	Primary school	None	11.7	No	Nonnaive	d4T lipodystrophy	Yes	Yes	TDF+3TC+NVP	1f	No	Once	ADR	Yes	64	Mild anemia	greater than 35 years	<100 cells/ml3	2	>25 kg/m2	WHO clinical stage I or II	TDF based regimen
404	Female	Urban	Married	High school	None	12.4	No	Naive	None	Yes	No	AZT+3TC+NVP	1c	No	Not at all	#NULL!	No	39	#NULL!	less than or equal to 35 years	>200 cells/ml3	1	18.5-25 kg/m2	WHO clinical stage I or II	AZT based regimen
405	Male	Urban	Never Married	High school	None	13.8	No	Naive	None	Yes	Yes	AZT+3TC+EFV	1d	No	Not at all	#NULL!	No	124	#NULL!	greater than 35 years	>200 cells/ml3	3	<18.5 kg/m2	WHO clinical stage III or IV	AZT based regimen
406	Male	Urban	Married	Primary school	Tobacco, EtOH, Khat and/or other	14.5	No	Nonnaive	d4T lipodystrophy	Yes	No	TDF+3TC+NVP	1f	No	Once	ADR	No	86	#NULL!	greater than 35 years	<100 cells/ml3	2	18.5-25 kg/m2	WHO clinical stage III or IV	TDF based regimen
407	Male	Urban	Married	High school	None	15.2	No	Naive	None	Yes	Yes	AZT+3TC+NVP	1c	No	Not at all	#NULL!	No	80	#NULL!	less than or equal to 35 years	100-200 cells/ml3	2	18.5-25 kg/m2	WHO clinical stage I or II	AZT based regimen
408	Female	Urban	Widowed	Primary school	None	11.7	No	Naive	None	Yes	No	AZT+3TC+NVP	1c	No	Not at all	#NULL!	Yes	140	Mild anemia	greater than 35 years	<100 cells/ml3	3	18.5-25 kg/m2	WHO clinical stage III or IV	AZT based regimen
409	Male	Urban	Never Married	High school	None	11.7	No	Nonnaive	d4T lipodystrophy	Yes	Yes	TDF+3TC+EFV	1e	No	Once	ADR	Yes	72	Mild anemia	less than or equal to 35 years	<100 cells/ml3	2	18.5-25 kg/m2	WHO clinical stage III or IV	TDF based regimen
410	Male	Urban	Married	High school	Tobacco, EtOH, Khat and/or other	13.6	No	Naive	None	Yes	Yes	TDF+3TC+EFV	1e	No	Not at all	#NULL!	No	48	#NULL!	greater than 35 years	>200 cells/ml3	1	18.5-25 kg/m2	WHO clinical stage I or II	TDF based regimen
411	Male	Urban	Married	Illitrate	Tobacco, EtOH, Khat and/or other	12.3	No	Nonnaive	d4T lipodystrophy	Yes	Yes	TDF+3TC+EFV	1e	No	Once	ADR	Yes	91	Mild anemia	greater than 35 years	100-200 cells/ml3	3	18.5-25 kg/m2	WHO clinical stage I or II	TDF based regimen
412	Female	Urban	Widowed	Primary school	None	13.2	No	Naive	EFV CNS disturbance	No	Yes	TDF+3TC+EFV	1e	No	Not at all	#NULL!	No	24	#NULL!	less than or equal to 35 years	>200 cells/ml3	1	18.5-25 kg/m2	WHO clinical stage I or II	TDF based regimen
413	Female	Urban	Married	Illitrate	None	10.7	No	Nonnaive	d4T lipodystrophy	Yes	Yes	AZT+3TC+NVP	1c	No	Once	ADR	Yes	99	Moderate anemia	less than or equal to 35 years	<100 cells/ml3	3	18.5-25 kg/m2	WHO clinical stage III or IV	AZT based regimen
414	Female	Rural	Married	Illitrate	None	10.7	No	Naive	None	Yes	Yes	AZT+3TC+EFV	1d	Yes	Not at all	#NULL!	Yes	134	Moderate anemia	greater than 35 years	<100 cells/ml3	3	18.5-25 kg/m2	WHO clinical stage III or IV	AZT based regimen
415	Female	Urban	Widowed	High school	None	14.9	No	Naive	None	Yes	Yes	AZT+3TC+NVP	1c	No	Two times	Rx failure & DDI	No	38	#NULL!	greater than 35 years	>200 cells/ml3	1	>25 kg/m2	WHO clinical stage III or IV	AZT based regimen
416	Female	Rural	Married	Illitrate	None	6.7	Yes	Nonnaive	AZT anemia	Yes	No	TDF+3TC+NVP	1f	No	Three times	ADR & pregnancy	Yes	67	Sever anemia	greater than 35 years	100-200 cells/ml3	2	18.5-25 kg/m2	WHO clinical stage III or IV	TDF based regimen
417	Male	Rural	Married	High school	None	12.1	Yes	Nonnaive	d4T lipodystrophy	Yes	No	TDF+3TC+EFV	1e	No	Once	ADR	Yes	88	Mild anemia	greater than 35 years	100-200 cells/ml3	2	18.5-25 kg/m2	WHO clinical stage III or IV	TDF based regimen
418	Male	Urban	Married	College and above	None	12.4	Yes	Naive	None	Yes	No	TDF+3TC+EFV	1e	No	Not at all	#NULL!	Yes	93	Mild anemia	greater than 35 years	<100 cells/ml3	3	18.5-25 kg/m2	WHO clinical stage III or IV	TDF based regimen
419	Male	Urban	Divorced	Primary school	Tobacco, EtOH, Khat and/or other	13.7	No	Naive	None	Yes	Yes	AZT+3TC+EFV	1d	Yes	Not at all	#NULL!	No	124	#NULL!	greater than 35 years	<100 cells/ml3	3	18.5-25 kg/m2	WHO clinical stage I or II	AZT based regimen
420	Male	Urban	Married	College and above	None	15.1	No	Naive	None	No	No	TDF+3TC+EFV	1e	No	Not at all	#NULL!	No	22	#NULL!	less than or equal to 35 years	>200 cells/ml3	1	<18.5 kg/m2	WHO clinical stage I or II	TDF based regimen
421	Male	Urban	Married	Primary school	None	14.9	No	Nonnaive	d4T lipodystrophy	Yes	Yes	TDF+3TC+EFV	1e	No	Once	ADR	No	66	#NULL!	greater than 35 years	100-200 cells/ml3	2	18.5-25 kg/m2	WHO clinical stage I or II	TDF based regimen
422	Female	Rural	Divorced	Illitrate	None	11.7	No	Naive	None	Yes	Yes	TDF+3TC+EFV	1e	No	Not at all	#NULL!	Yes	91	Mild anemia	greater than 35 years	100-200 cells/ml3	3	18.5-25 kg/m2	WHO clinical stage I or II	TDF based regimen
423	Female	Urban	Divorced	Illitrate	None	13.2	Yes	Naive	None	No	No	TDF+3TC+NVP	1f	No	Two times	Rx failure & ADR	No	17	#NULL!	greater than 35 years	>200 cells/ml3	1	18.5-25 kg/m2	WHO clinical stage III or IV	TDF based regimen
424	Female	Urban	Never Married	Illitrate	None	12.1	No	Nonnaive	d4T lipodystrophy	No	Yes	TDF+3TC+NVP	1f	No	Once	ADR	No	96	#NULL!	greater than 35 years	>200 cells/ml3	3	18.5-25 kg/m2	WHO clinical stage I or II	TDF based regimen
425	Female	Urban	Married	Illitrate	None	9.1	No	Naive	None	Yes	No	AZT+3TC+EFV	1d	No	Not at all	#NULL!	Yes	17	Moderate anemia	greater than 35 years	100-200 cells/ml3	1	18.5-25 kg/m2	WHO clinical stage III or IV	AZT based regimen
426	Male	Urban	Widowed	High school	None	14.9	No	Nonnaive	d4T lipodystrophy	Yes	No	AZT+3TC+NVP	1c	No	Once	ADR	No	67	#NULL!	greater than 35 years	100-200 cells/ml3	2	18.5-25 kg/m2	WHO clinical stage I or II	AZT based regimen
427	Female	Urban	Divorced	Primary school	None	11.7	Yes	Nonnaive	d4T lipodystrophy & AZT anemia	No	No	AZT+3TC+NVP	1c	No	Two times	ADR	Yes	108	Mild anemia	less than or equal to 35 years	>200 cells/ml3	3	18.5-25 kg/m2	WHO clinical stage III or IV	AZT based regimen
428	Female	Rural	Married	College and above	None	11.2	No	Nonnaive	d4T lipodystrophy & AZT anemia	Yes	No	TDF+3TC+NVP	1f	No	Two times	ADR	Yes	72	Mild anemia	greater than 35 years	100-200 cells/ml3	2	>25 kg/m2	WHO clinical stage III or IV	TDF based regimen
429	Male	Urban	Married	High school	None	4.7	No	Nonnaive	d4T lipodystrophy & AZT anemia	No	Yes	TDF+3TC+EFV	1e	Yes	Two times	ADR	Yes	96	Sever anemia	greater than 35 years	100-200 cells/ml3	3	18.5-25 kg/m2	WHO clinical stage III or IV	TDF based regimen
430	Female	Urban	Never Married	Primary school	None	11.8	No	Nonnaive	d4T lipodystrophy	Yes	Yes	AZT+3TC+EFV	1d	Yes	Once	ADR	Yes	64	Mild anemia	less than or equal to 35 years	<100 cells/ml3	2	<18.5 kg/m2	WHO clinical stage III or IV	AZT based regimen
431	Male	Urban	Divorced	Primary school	None	13.4	No	Naive	None	Yes	Yes	AZT+3TC+EFV	1d	No	Three times	Rx failure & ADR	No	43	#NULL!	greater than 35 years	100-200 cells/ml3	1	18.5-25 kg/m2	WHO clinical stage I or II	AZT based regimen
432	Female	Urban	Widowed	Illitrate	None	11.9	No	Naive	None	Yes	Yes	TDF+3TC+EFV	1e	No	Not at all	#NULL!	Yes	86	Mild anemia	greater than 35 years	>200 cells/ml3	2	>25 kg/m2	WHO clinical stage III or IV	TDF based regimen
433	Female	Urban	Widowed	High school	None	13	No	Naive	None	Yes	No	TDF+3TC+EFV	1e	No	Not at all	#NULL!	No	84	#NULL!	less than or equal to 35 years	>200 cells/ml3	2	<18.5 kg/m2	WHO clinical stage III or IV	TDF based regimen
434	Male	Urban	Married	Primary school	None	11.3	No	Naive	None	Yes	No	AZT+3TC+NVP	1c	No	Not at all	#NULL!	Yes	150	Mild anemia	greater than 35 years	100-200 cells/ml3	3	18.5-25 kg/m2	WHO clinical stage III or IV	AZT based regimen
435	Female	Urban	Never Married	Primary school	None	12.8	No	Naive	None	Yes	Yes	AZT+3TC+EFV	1d	Yes	Not at all	#NULL!	No	48	#NULL!	less than or equal to 35 years	>200 cells/ml3	1	18.5-25 kg/m2	WHO clinical stage I or II	AZT based regimen
436	Female	Urban	Married	Primary school	Tobacco, EtOH, Khat and/or other	12.9	No	Nonnaive	d4T lipodystrophy	Yes	Yes	TDF+3TC+EFV	1e	No	Once	ADR	No	88	#NULL!	greater than 35 years	<100 cells/ml3	2	18.5-25 kg/m2	WHO clinical stage III or IV	TDF based regimen
437	Female	Urban	Divorced	Primary school	None	10.7	No	Naive	None	Yes	Yes	TDF+3TC+EFV	1e	No	Not at all	#NULL!	Yes	55	Moderate anemia	less than or equal to 35 years	100-200 cells/ml3	1	18.5-25 kg/m2	WHO clinical stage I or II	TDF based regimen
438	Female	Urban	Widowed	Illitrate	None	12.2	No	Nonnaive	d4T lipodystrophy	No	Yes	AZT+3TC+EFV	1d	No	Once	ADR	No	86	#NULL!	less than or equal to 35 years	<100 cells/ml3	2	<18.5 kg/m2	WHO clinical stage III or IV	AZT based regimen
439	Male	Urban	Married	Primary school	Tobacco, EtOH, Khat and/or other	13.9	No	Naive	None	Yes	No	TDF+3TC+NVP	1f	Yes	Not at all	#NULL!	No	93	#NULL!	less than or equal to 35 years	100-200 cells/ml3	3	18.5-25 kg/m2	WHO clinical stage I or II	TDF based regimen
440	Female	Urban	Married	Illitrate	None	12.7	No	Naive	None	Yes	No	AZT+3TC+NVP	1c	No	Not at all	#NULL!	No	142	#NULL!	greater than 35 years	100-200 cells/ml3	3	<18.5 kg/m2	WHO clinical stage III or IV	AZT based regimen
441	Female	Urban	Married	High school	None	10.8	No	Nonnaive	d4T lipodystrophy	Yes	No	AZT+3TC+NVP	1c	No	Once	ADR	Yes	147	Moderate anemia	greater than 35 years	<100 cells/ml3	3	<18.5 kg/m2	WHO clinical stage III or IV	AZT based regimen
442	Male	Urban	Never Married	Primary school	Tobacco, EtOH, Khat and/or other	10.5	Yes	Naive	None	Yes	Yes	AZT+3TC+EFV	1d	Yes	Not at all	#NULL!	Yes	41	Moderate anemia	less than or equal to 35 years	>200 cells/ml3	1	18.5-25 kg/m2	WHO clinical stage III or IV	AZT based regimen
443	Male	Urban	Married	College and above	None	6.5	No	Nonnaive	AZT anemia	Yes	Yes	TDF+3TC+NVP	1f	No	Once	ADR	Yes	42	Sever anemia	greater than 35 years	<100 cells/ml3	1	18.5-25 kg/m2	WHO clinical stage III or IV	TDF based regimen
444	Male	Rural	Divorced	College and above	None	13	No	Naive	None	Yes	No	TDF+3TC+EFV	1e	No	Two times	Rx failure & ADR	No	36	#NULL!	less than or equal to 35 years	<100 cells/ml3	1	<18.5 kg/m2	WHO clinical stage III or IV	TDF based regimen
445	Male	Urban	Never Married	Primary school	None	9.3	No	Naive	None	Yes	No	AZT+3TC+EFV	1d	No	Not at all	#NULL!	Yes	120	Moderate anemia	greater than 35 years	<100 cells/ml3	3	<18.5 kg/m2	WHO clinical stage I or II	AZT based regimen
446	Female	Urban	Married	College and above	None	14.1	No	Naive	EFV CNS disturbance	Yes	Yes	TDF+3TC+EFV	1e	Yes	Once	ADR	No	26	#NULL!	greater than 35 years	>200 cells/ml3	1	>25 kg/m2	WHO clinical stage III or IV	TDF based regimen
447	Female	Rural	Married	High school	None	12.2	No	Naive	None	Yes	No	TDF+3TC+NVP	1f	No	Not at all	#NULL!	No	81	#NULL!	less than or equal to 35 years	100-200 cells/ml3	2	18.5-25 kg/m2	WHO clinical stage I or II	TDF based regimen
448	Female	Urban	Widowed	Primary school	None	11	No	Nonnaive	d4T lipodystrophy	Yes	No	TDF+3TC+NVP	1f	No	Once	ADR	Yes	63	Mild anemia	greater than 35 years	100-200 cells/ml3	2	18.5-25 kg/m2	WHO clinical stage III or IV	TDF based regimen
449	Male	Urban	Married	High school	None	14.5	No	Naive	None	Yes	No	TDF+3TC+NVP	1f	No	Not at all	#NULL!	No	63	#NULL!	greater than 35 years	>200 cells/ml3	2	<18.5 kg/m2	WHO clinical stage III or IV	TDF based regimen
450	Male	Urban	Divorced	Primary school	Tobacco, EtOH, Khat and/or other	12.1	No	Nonnaive	d4T lipodystrophy	Yes	Yes	TDF+3TC+EFV	1e	No	Once	ADR	Yes	108	Mild anemia	greater than 35 years	100-200 cells/ml3	3	<18.5 kg/m2	WHO clinical stage III or IV	TDF based regimen
451	Female	Urban	Divorced	Primary school	None	11.3	No	Naive	None	Yes	No	AZT+3TC+NVP	1c	No	Not at all	#NULL!	Yes	71	Mild anemia	less than or equal to 35 years	100-200 cells/ml3	2	18.5-25 kg/m2	WHO clinical stage I or II	AZT based regimen
452	Female	Urban	Married	High school	None	9.5	No	Naive	None	Yes	Yes	AZT+3TC+NVP	1c	No	Not at all	#NULL!	Yes	135	Moderate anemia	less than or equal to 35 years	<100 cells/ml3	3	<18.5 kg/m2	WHO clinical stage III or IV	AZT based regimen
453	Male	Urban	Divorced	College and above	None	12.1	No	Naive	None	Yes	No	TDF+3TC+EFV	1e	No	Once	Rx failure	Yes	94	Mild anemia	less than or equal to 35 years	<100 cells/ml3	3	18.5-25 kg/m2	WHO clinical stage I or II	TDF based regimen
454	Female	Urban	Divorced	Primary school	None	12.9	No	Nonnaive	d4T lipodystrophy	Yes	No	TDF+3TC+EFV	1e	No	Once	ADR	No	115	#NULL!	greater than 35 years	<100 cells/ml3	3	<18.5 kg/m2	WHO clinical stage I or II	TDF based regimen
455	Male	Rural	Married	Primary school	None	14.7	No	Naive	None	Yes	Yes	TDF+3TC+EFV	1e	No	Not at all	#NULL!	No	35	#NULL!	greater than 35 years	>200 cells/ml3	1	18.5-25 kg/m2	WHO clinical stage I or II	TDF based regimen
456	Male	Urban	Married	Primary school	None	10.7	Yes	Nonnaive	d4T lipodystrophy	Yes	No	TDF+3TC+EFV	1e	No	Once	ADR	Yes	52	Moderate anemia	greater than 35 years	100-200 cells/ml3	1	18.5-25 kg/m2	WHO clinical stage III or IV	TDF based regimen
457	Male	Urban	Never Married	Primary school	None	11.8	No	Nonnaive	d4T lipodystrophy	Yes	Yes	TDF+3TC+EFV	1e	No	Once	ADR	Yes	98	Mild anemia	less than or equal to 35 years	<100 cells/ml3	3	18.5-25 kg/m2	WHO clinical stage III or IV	TDF based regimen
458	Female	Urban	Never Married	High school	None	12.3	No	Nonnaive	d4T lipodystrophy	Yes	Yes	AZT+3TC+NVP	1c	No	Once	ADR	No	67	#NULL!	less than or equal to 35 years	<100 cells/ml3	2	<18.5 kg/m2	WHO clinical stage III or IV	AZT based regimen
459	Female	Urban	Widowed	High school	None	12.7	No	Nonnaive	d4T lipodystrophy	Yes	Yes	AZT+3TC+EFV	1d	No	Once	ADR	No	99	#NULL!	greater than 35 years	<100 cells/ml3	3	18.5-25 kg/m2	WHO clinical stage III or IV	AZT based regimen
460	Male	Rural	Married	Primary school	None	6.7	No	Nonnaive	d4T lipodystrophy	Yes	No	TDF+3TC+EFV	1e	No	Once	ADR	Yes	86	Sever anemia	greater than 35 years	<100 cells/ml3	2	18.5-25 kg/m2	WHO clinical stage III or IV	TDF based regimen
461	Male	Urban	Married	High school	Tobacco, EtOH, Khat and/or other	6.5	No	Nonnaive	d4T lipodystrophy & AZT anemia	Yes	No	TDF+3TC+EFV	1e	No	Two times	ADR	Yes	75	Sever anemia	greater than 35 years	<100 cells/ml3	2	18.5-25 kg/m2	WHO clinical stage III or IV	TDF based regimen
462	Male	Urban	Married	High school	Tobacco, EtOH, Khat and/or other	13	No	Naive	None	Yes	Yes	AZT+3TC+EFV	1d	No	Not at all	#NULL!	No	147	#NULL!	greater than 35 years	<100 cells/ml3	3	18.5-25 kg/m2	WHO clinical stage III or IV	AZT based regimen
463	Female	Urban	Married	High school	None	12.4	No	Nonnaive	d4T lipodystrophy	Yes	No	TDF+3TC+NVP	1f	No	Once	ADR	No	69	#NULL!	greater than 35 years	>200 cells/ml3	2	18.5-25 kg/m2	WHO clinical stage III or IV	TDF based regimen
464	Female	Rural	Widowed	Primary school	None	8.6	No	Nonnaive	d4T lipodystrophy	Yes	No	TDF+3TC+EFV	1e	No	Once	ADR	Yes	96	Moderate anemia	greater than 35 years	<100 cells/ml3	3	<18.5 kg/m2	WHO clinical stage III or IV	TDF based regimen
465	Female	Rural	Divorced	High school	None	11.2	No	Nonnaive	d4T lipodystrophy	Yes	Yes	AZT+3TC+NVP	1c	No	Once	ADR	Yes	92	Mild anemia	greater than 35 years	100-200 cells/ml3	3	18.5-25 kg/m2	WHO clinical stage I or II	AZT based regimen
466	Female	Urban	Divorced	Primary school	None	9.7	No	Naive	None	Yes	No	AZT+3TC+NVP	1c	Yes	Not at all	#NULL!	Yes	112	Moderate anemia	greater than 35 years	100-200 cells/ml3	3	18.5-25 kg/m2	WHO clinical stage I or II	AZT based regimen
467	Female	Urban	Divorced	Illitrate	None	11.4	No	Naive	None	Yes	No	AZT+3TC+NVP	1c	No	Three times	Rx failure & ADR	Yes	49	Mild anemia	less than or equal to 35 years	100-200 cells/ml3	1	>25 kg/m2	WHO clinical stage I or II	AZT based regimen
468	Female	Urban	Married	High school	Tobacco, EtOH, Khat and/or other	13.2	No	Nonnaive	d4T lipodystrophy	Yes	Yes	AZT+3TC+NVP	1c	No	Once	ADR	No	121	#NULL!	greater than 35 years	<100 cells/ml3	3	<18.5 kg/m2	WHO clinical stage III or IV	AZT based regimen
469	Male	Urban	Widowed	High school	None	13.7	No	Naive	AZT anemia	Yes	No	AZT+3TC+EFV	1d	No	Once	ADR	No	102	#NULL!	greater than 35 years	<100 cells/ml3	3	18.5-25 kg/m2	WHO clinical stage III or IV	AZT based regimen
470	Female	Urban	Married	Primary school	None	10.7	No	Naive	None	Yes	Yes	AZT+3TC+NVP	1c	No	Once	Rx failure	Yes	103	Moderate anemia	greater than 35 years	100-200 cells/ml3	3	18.5-25 kg/m2	WHO clinical stage I or II	AZT based regimen
471	Male	Urban	Never Married	High school	None	14	No	Nonnaive	d4T lipodystrophy & Cotri-allerg	No	Yes	TDF+3TC+NVP	1f	No	Once	ADR	No	86	#NULL!	greater than 35 years	>200 cells/ml3	2	18.5-25 kg/m2	WHO clinical stage I or II	TDF based regimen
472	Female	Urban	Widowed	Illitrate	None	10.6	No	Nonnaive	d4T lipodystrophy	No	Yes	AZT+3TC+EFV	1d	No	Once	ADR	Yes	139	Moderate anemia	greater than 35 years	>200 cells/ml3	3	18.5-25 kg/m2	WHO clinical stage III or IV	AZT based regimen
473	Female	Urban	Widowed	Illitrate	None	14.3	No	Naive	None	No	No	AZT+3TC+EFV	1d	No	Not at all	#NULL!	No	142	#NULL!	greater than 35 years	>200 cells/ml3	3	18.5-25 kg/m2	WHO clinical stage III or IV	AZT based regimen
474	Male	Urban	Married	Primary school	None	13.9	Yes	Nonnaive	d4T lipodystrophy	Yes	No	AZT+3TC+NVP	1c	No	Once	ADR	No	101	#NULL!	greater than 35 years	100-200 cells/ml3	3	18.5-25 kg/m2	WHO clinical stage III or IV	AZT based regimen
475	Female	Rural	Widowed	Illitrate	None	9.7	No	Nonnaive	None	Yes	No	TDF+3TC+NVP	1f	No	Once	ADR	Yes	67	Moderate anemia	greater than 35 years	<100 cells/ml3	2	18.5-25 kg/m2	WHO clinical stage I or II	TDF based regimen
476	Male	Urban	Married	Primary school	None	12	Yes	Naive	None	Yes	No	AZT+3TC+EFV	1d	No	Not at all	#NULL!	Yes	134	Mild anemia	greater than 35 years	100-200 cells/ml3	3	<18.5 kg/m2	WHO clinical stage III or IV	AZT based regimen
477	Male	Urban	Never Married	High school	None	13.3	No	Naive	None	No	No	AZT+3TC+EFV	1d	No	Three times	Rx failure & ADR	No	40	#NULL!	greater than 35 years	<100 cells/ml3	1	18.5-25 kg/m2	WHO clinical stage III or IV	AZT based regimen
478	Female	Rural	Married	Primary school	None	10.7	No	Nonnaive	d4T lipodystrophy	No	Yes	TDF+3TC+NVP	1f	No	Two times	ADR & pregnancy	Yes	71	Moderate anemia	greater than 35 years	>200 cells/ml3	2	18.5-25 kg/m2	WHO clinical stage III or IV	TDF based regimen
479	Female	Urban	Divorced	Illitrate	None	10.7	No	Naive	None	Yes	Yes	AZT+3TC+NVP	1c	No	Once	Rx failure	Yes	150	Moderate anemia	greater than 35 years	100-200 cells/ml3	3	<18.5 kg/m2	WHO clinical stage III or IV	AZT based regimen
480	Female	Urban	Divorced	High school	None	11.4	No	Naive	None	Yes	No	TDF+3TC+EFV	1e	No	Not at all	#NULL!	Yes	96	Mild anemia	greater than 35 years	<100 cells/ml3	3	<18.5 kg/m2	WHO clinical stage III or IV	TDF based regimen
481	Male	Urban	Never Married	High school	Tobacco, EtOH, Khat and/or other	10.7	No	Nonnaive	d4T lipodystrophy	Yes	No	TDF+3TC+NVP	1f	No	Once	ADR	Yes	69	Moderate anemia	less than or equal to 35 years	100-200 cells/ml3	2	18.5-25 kg/m2	WHO clinical stage III or IV	TDF based regimen
482	Female	Urban	Widowed	Illitrate	None	11.3	No	Naive	None	Yes	No	AZT+3TC+NVP	1c	No	Not at all	#NULL!	Yes	122	Mild anemia	greater than 35 years	>200 cells/ml3	3	18.5-25 kg/m2	WHO clinical stage I or II	AZT based regimen
483	Male	Rural	Married	Primary school	Tobacco, EtOH, Khat and/or other	12.4	No	Nonnaive	d4T lipodystrophy & AZT anemia	Yes	Yes	TDF+3TC+EFV	1e	No	Three times	Rx failure & ADR	Yes	50	Mild anemia	greater than 35 years	<100 cells/ml3	1	18.5-25 kg/m2	WHO clinical stage III or IV	TDF based regimen
484	Male	Urban	Married	Primary school	Tobacco, EtOH, Khat and/or other	13.5	Yes	Nonnaive	d4T lipodystrophy	Yes	Yes	AZT+3TC+EFV	1d	Yes	Two times	ADR & DDI	No	99	#NULL!	greater than 35 years	<100 cells/ml3	3	<18.5 kg/m2	WHO clinical stage III or IV	AZT based regimen
485	Male	Urban	Married	Primary school	None	9.2	No	Naive	None	No	Yes	TDF+3TC+EFV	1e	No	Not at all	#NULL!	Yes	7	Moderate anemia	less than or equal to 35 years	100-200 cells/ml3	1	<18.5 kg/m2	WHO clinical stage III or IV	TDF based regimen
486	Male	Urban	Never Married	High school	Tobacco, EtOH, Khat and/or other	11	Yes	Naive	None	Yes	No	TDF+3TC+EFV	1e	No	Not at all	#NULL!	Yes	10	Mild anemia	less than or equal to 35 years	<100 cells/ml3	1	<18.5 kg/m2	WHO clinical stage III or IV	TDF based regimen
487	Female	Urban	Married	Illitrate	None	13.2	No	Naive	None	Yes	Yes	TDF+3TC+EFV	1e	No	Not at all	#NULL!	No	11	#NULL!	less than or equal to 35 years	100-200 cells/ml3	1	18.5-25 kg/m2	WHO clinical stage I or II	TDF based regimen
488	Male	Urban	Married	Primary school	Tobacco, EtOH, Khat and/or other	12.9	No	Naive	None	Yes	Yes	TDF+3TC+EFV	1e	Yes	Not at all	#NULL!	Yes	11	Mild anemia	less than or equal to 35 years	<100 cells/ml3	1	18.5-25 kg/m2	WHO clinical stage III or IV	TDF based regimen
489	Female	Urban	Married	High school	None	12.8	No	Naive	None	No	No	TDF+3TC+EFV	1e	No	Not at all	#NULL!	No	11	#NULL!	less than or equal to 35 years	>200 cells/ml3	1	18.5-25 kg/m2	WHO clinical stage I or II	TDF based regimen
490	Female	Urban	Never Married	Primary school	None	10.9	No	Naive	None	No	No	AZT+3TC+NVP	1c	No	Three times	ADR	Yes	99	Moderate anemia	less than or equal to 35 years	<100 cells/ml3	3	<18.5 kg/m2	WHO clinical stage III or IV	AZT based regimen
491	Female	Urban	Never Married	Primary school	None	3.8	No	Nonnaive	AZT anemia	Yes	Yes	AZT+3TC+NVP	1c	No	Two times	ADR	Yes	64	Sever anemia	less than or equal to 35 years	>200 cells/ml3	2	<18.5 kg/m2	WHO clinical stage III or IV	AZT based regimen
492	Female	Urban	Married	Primary school	None	12.2	Yes	Naive	others: NVP rash, INH toxicity,,	Yes	Yes	TDF+3TC+EFV	1e	No	Once	ADR	No	53	#NULL!	greater than 35 years	<100 cells/ml3	1	<18.5 kg/m2	WHO clinical stage III or IV	TDF based regimen
